# Supplementary material for: High-dose ascorbic acid synergizes with anti-PD1 therapy in non-small cell lung cancer in vitro and in vivo models
Source: Front Immunol. 2025 Jan 17;15:1512605. doi: 10.3389/fimmu.2024.1512605 (PMC11783322; doi:10.3389/fimmu.2024.1512605)
Supplement: Supplementary file 2 [file Table1.xlsx]

## Sheet: Sheet1
Supplementary table 1. Total list of identified and quantified protein groups
			Control						Ascorbic acid						Anti-PD1						Ascorbic acid + Anti-PD1
Accession No.	Description	Gene name	1	2	3	4	5	6	1	2	3	4	5	6	1	2	3	4	5	6	1	2	3	4	5	6
Q9JHU4	Cytoplasmic dynein 1 heavy chain 1	Dync1h1	1034880000	1061600000	1027860000	1012170000	973602000	975140000	718497000	816872000	874748000	843131000	1013700000	962518000	965843000	934152000	996562000	1013690000	918392000	945483000	990729000	989155000	1098710000	1058910000	1022070000	1036230000
Q9QXS1	Plectin	Plec	686614000	702693000	611625000	569299000	632995000	665713000	1045170000	1152460000	722789000	792190000	634409000	657302000	1114450000	1149960000	1031060000	1046380000	486063000	468950000	1305310000	1224990000	960308000	1012250000	452489000	466644000
P26039	Talin-1	Tln1	786612000	749612000	831626000	839240000	860481000	851231000	956577000	796750000	978369000	886165000	712079000	758125000	980546000	863605000	803512000	801651000	656257000	664130000	912976000	904596000	839208000	770097000	924022000	820725000
Q8BTM8	Filamin-A	Flna	996024000	979481000	1057220000	1029720000	1033190000	1020710000	1300750000	1273670000	1474340000	1431070000	914173000	964202000	1057910000	1220370000	1235780000	1201220000	992387000	996988000	1273250000	1351600000	1030210000	1053880000	1102280000	1218130000
Q8VDD5	Myosin-9	Myh9	3453330000	3387430000	3398950000	3291750000	3307090000	3207420000	4963020000	3859440000	4554760000	5895410000	3666890000	3688070000	2724660000	2266220000	2709980000	2693930000	2838100000	2812610000	1433520000	2057720000	3200970000	2686770000	3724130000	3330970000
Q6ZWQ0	Nesprin-2	Syne2	148100000	147659000	118167000	115766000	114199000	145154000	138504000	127882000	125929000	124851000	122359000	118031000	147964000	145603000	149206000	152434000	125448000	131662000	133255000	141526000	145291000	125256000	123888000	121473000
Q5SX39	Myosin-4	Myh4	386833000	373655000	65566500	66213000	137614000	145243000	580432000	603131000	76912800	97654600	2064220000	1950630000	337973000	334442000	250072000	247161000	69286000	78513600	127803000	128081000	359938000	366530000	43080300	45138500
Q80X90	Filamin-B	Flnb	604439000	553574000	580122000	576198000	546530000	619052000	533756000	567247000	648696000	651352000	541118000	547330000	616869000	726320000	711878000	708336000	595763000	611923000	803447000	822266000	587251000	636328000	645956000	621611000
P16546	Spectrin alpha chain, non-erythrocytic 1	Sptan1	388326000	387501000	449564000	425371000	403682000	401312000	413698000	423719000	538098000	496344000	350162000	357792000	396999000	334698000	363493000	368431000	346381000	300468000	403091000	416684000	384604000	386396000	434574000	402846000
Q5SX40	Myosin-1	Myh1	12059600	22547700	2872350	5121400	4264740	5878660	87802500	144690000	9608450	7160290	117541000	108286000	32627400	34827000	12031200	9264460	1114040	2566640	28484100	24077900	12786600	17985100	2887670	1242730
P19096	Fatty acid synthase	Fasn	460911000	484952000	479561000	464993000	408898000	603075000	401907000	338587000	608994000	578910000	487552000	482940000	635060000	496150000	485303000	508018000	446404000	439408000	475875000	496296000	489713000	451202000	633189000	559704000
Q68FD5	Clathrin heavy chain 1	Cltc	1013550000	987025000	1065390000	1061040000	1041420000	938105000	1407370000	1107820000	1669650000	1865990000	710420000	798968000	1331140000	1265950000	1239010000	1258100000	1079970000	1099700000	774320000	1268140000	876901000	845422000	998318000	929244000
Q62261	Spectrin beta chain, non-erythrocytic 1	Sptbn1	237048000	246318000	243246000	239524000	230161000	233739000	284877000	259509000	392290000	417219000	247974000	235582000	230578000	233400000	260684000	261990000	259702000	254984000	229805000	263228000	259776000	235983000	218115000	235888000
Q6P4T2	U5 small nuclear ribonucleoprotein 200 kDa helicase	Snrnp200	444910000	569316000	427130000	434185000	396496000	409440000	557700000	457107000	699428000	709604000	511539000	521007000	674430000	451484000	466626000	452962000	388826000	385163000	489734000	559411000	526565000	437589000	478861000	505378000
Q9JKF1	Ras GTPase-activating-like protein IQGAP1	Iqgap1	427200000	455422000	437664000	422854000	416533000	444916000	508918000	448239000	519134000	526875000	386218000	399650000	515067000	519765000	600703000	641203000	687090000	707080000	484491000	477463000	452783000	418997000	469698000	454924000
Q05793	Basement membrane-specific heparan sulfate proteoglycan core protein	Hspg2	207374000	210204000	186150000	190828000	194817000	203053000	136905000	197648000	212027000	215963000	140092000	168957000	165787000	179525000	179008000	187380000	177794000	175653000	167629000	153572000	152973000	178454000	190644000	188802000
Q8VHX6	Filamin-C	Flnc	301989000	311307000	296767000	310858000	327990000	309963000	288507000	287326000	322558000	360918000	373391000	371441000	438628000	344170000	288957000	284128000	219008000	229759000	462927000	471535000	352904000	379079000	395710000	334274000
Q99PV0	Pre-mRNA-processing-splicing factor 8	Prpf8	317566000	303331000	292670000	297116000	314353000	336078000	266897000	268640000	275505000	403420000	319977000	302471000	323395000	387839000	370334000	376893000	315743000	320996000	300867000	306390000	319366000	334608000	293650000	306882000
B2RQC6	CAD protein	Cad	309286000	297780000	295760000	304445000	289624000	308151000	201227000	268220000	280941000	284166000	214343000	200373000	299203000	344503000	354900000	337999000	242665000	241361000	400702000	358447000	253036000	301338000	333920000	350200000
E9Q555	E3 ubiquitin-protein ligase RNF213	Rnf213	115267000	116672000	99783200	97475600	83822700	90176500	112831000	91967900	140944000	132742000	115899000	111166000	149870000	123682000	123068000	120646000	75542500	85549900	136164000	131653000	146751000	141374000	109955000	110664000
A2ASS6	Titin	Ttn	31550600	24775800	7088960	20351000	10424700	18625200	21403600	20841000	18170200	15331900	92286200	91715200	17216600	61703000	13612900	15481200	8483920	6658770	71374700	69878200	15240300	18059800	9756290	71835100
A2AN08	E3 ubiquitin-protein ligase UBR4	Ubr4	379307000	381754000	356368000	362028000	336952000	331427000	107470000	281883000	88548200	107489000	150444000	185376000	327787000	280009000	306191000	291556000	276409000	291457000	251506000	106130000	198523000	411284000	319213000	311265000
Q69ZN7	Myoferlin	Myof	544807000	505427000	533050000	539431000	612462000	584176000	443432000	461153000	455622000	562291000	533243000	483928000	500314000	487282000	486124000	482308000	550402000	550657000	501834000	514552000	435471000	364231000	454406000	458681000
P13542	Myosin-8	Myh8							607970	496449			1899460	1700610						206740
Q7TMY8	E3 ubiquitin-protein ligase HUWE1	Huwe1	91330800	98305500	94425500	95527800	97290900	106650000	79228200	88549000	78312200	86040800	86003400	78642300	116408000	104909000	113300000	109161000	89302500	87865200	112053000	108710000	93960400	97802800	121658000	103690000
Q9ERU9	E3 SUMO-protein ligase RanBP2	Ranbp2	154086000	123654000	105342000	84666300	117199000	139608000	114441000	141111000	108430000	133992000	120014000	113939000	141161000	167821000	164914000	160620000	115214000	115183000	143655000	149631000	118527000	125103000	150643000	128597000
Q61838	Pregcy zone protein	Pzp	534511000	520479000	521374000	538244000	483858000	457857000	823624000	827575000	648658000	436767000	337997000	398303000	197914000	224242000	331260000	356662000	642805000	651894000	243828000	302879000	370782000	360510000	378514000	384646000
P11276	Fibronectin	Fn1	309115000	338961000	246988000	252044000	246840000	239839000	312390000	261703000	318381000	397455000	273790000	278923000	226845000	183016000	255409000	264327000	309811000	319221000	273096000	260867000	248637000	244511000	226816000	229875000
P63038	60 kDa heat shock protein, mitochondrial	Hspd1	1442670000	1521600000	1395480000	1427580000	1270390000	1253830000	1791010000	1268030000	2239410000	2240200000	1838460000	1653020000	1511870000	1003490000	1104260000	1166280000	1273930000	1189960000	1431630000	1443710000	1659270000	1359440000	1611930000	1364980000
P14873	Microtubule-associated protein 1B	Map1b	192480000	156968000	178433000	178358000	153324000	168474000	105754000	160049000	183084000	144398000	184614000	164335000	144052000	171108000	186457000	200812000	214702000	211967000	116000000	133166000	148358000	143593000	180000000	181561000
Q91ZX7	Prolow-density lipoprotein receptor-related protein 1	Lrp1	225710000	217106000	233224000	212602000	199105000	195998000	267402000	248717000	223215000	198854000	253769000	246522000	237465000	225642000	214863000	204854000	208057000	200661000	312923000	290078000	268007000	276017000	307710000	249338000
E9PVA8	eIF-2-alpha kinase activator GCN1	Gcn1	204387000	198767000	198050000	197907000	197308000	175293000	169096000	160608000	145208000	178450000	211200000	163917000	205207000	182571000	188272000	191267000	166944000	166865000	191605000	180281000	176928000	214980000	207057000	194332000
P07724	Albumin	Alb	8389330000	8712680000	9276270000	9777720000	9644000000	9254470000	16524600000	14284700000	10145300000	9423530000	7322910000	7215300000	6348050000	4063590000	4754110000	4991110000	6781700000	6483150000	5031970000	4061080000	7939800000	7427320000	8663390000	7325740000
P56480	ATP synthase subunit beta, mitochondrial	Atp5f1b	1455900000	1904070000	1934250000	1697820000	1809500000	1655170000	1445940000	1238870000	2200070000	2048200000	1166540000	1401200000	1782720000	1999990000	2115440000	2125230000	2070690000	2059590000	951556000	912798000	1209770000	1408940000	983035000	1496280000
P58252	Elongation factor 2	Eef2	1413360000	1603080000	1666620000	1520670000	1617290000	1463710000	1741340000	1579870000	2162240000	2569530000	1742500000	1820010000	1552850000	1338220000	1480780000	1405710000	1335910000	1303020000	1575390000	1724250000	1550170000	1686780000	1944590000	1474190000
Q6P5E4	UDP-glucose:glycoprotein glucosyltransferase 1	Uggt1	261895000	236627000	233598000	242670000	245356000	289250000	272543000	375796000	241790000	297106000	205259000	215395000	312383000	355558000	315709000	324299000	243678000	251141000	367199000	374529000	256644000	265916000	284009000	278265000
P01027	Complement C3	C3	400143000	382886000	393354000	406260000	375890000	352498000	628126000	661313000	283718000	278262000	261084000	286894000	124520000	106681000	184073000	179153000	376154000	375316000	194900000	187954000	265809000	275096000	246850000	274313000
Q01853	Transitional endoplasmic reticulum ATPase	Vcp	1107090000	1046430000	1115000000	1036970000	1033830000	1076540000	708460000	716325000	683247000	803066000	860049000	930438000	1064700000	933264000	1106830000	1154760000	1190300000	1163650000	832730000	760825000	916721000	905812000	1010140000	1014830000
Q8CGC7	Bifunctional glutamate/proline--tRNA ligase	Eprs1	297096000	290017000	246981000	239652000	238654000	233948000	305802000	257712000	255083000	290651000	275214000	295446000	290858000	257838000	250102000	255432000	233634000	219611000	284880000	237198000	280172000	237436000	297371000	273251000
F6ZDS4	Nucleoprotein TPR	Tpr	135970000	122365000	131418000	132239000	135740000	159361000	109744000	138804000	143364000	116338000	141421000	142658000	150713000	182130000	208861000	200134000	173279000	177765000	135991000	103959000	134642000	150229000	155466000	150053000
O88738	Baculoviral IAP repeat-containing protein 6	Birc6	60652700	66039000	70888900	72012200	57158100	60471900	54133100	55077100	53883600	62704600	62404500	62388300	67995400	64590500	70145100	58740500	48663300	46964900	57633500	65017200	75570300	63726800	68459900	66704300
Q7TPV4	Myb-binding protein 1A	Mybbp1a	716137000	719529000	638080000	623742000	640487000	652911000	551685000	451868000	696186000	731897000	705447000	699893000	788891000	635188000	589238000	587105000	468667000	444452000	868238000	837874000	806443000	707865000	787368000	688050000
P60710	Actin, cytoplasmic 1	Actb	6214460000	6686540000	6378410000	6680870000	6025280000	5625490000	5869050000	4658990000	4532280000	5523860000	7728930000	7035190000	7340340000	4937600000	4771320000	4921370000	5576560000	5740910000	5516810000	5605200000	6596300000	6641070000	7186720000	6930030000
P63260	Actin, cytoplasmic 2	Actg1	339522	261254	798023	989030	692727	619220	440492	241587	1222610	1454460	291650	612682	836745	348846	540441	213344	275999	209401	292113	539894	618487	1052820	660149	635728
P08113	Endoplasmin	Hsp90b1	1059100000	859337000	1045270000	1057360000	922236000	1044350000	1033510000	1084580000	949479000	1206010000	1016490000	1016500000	1127070000	1061760000	1019800000	1055160000	1077100000	1110180000	1117000000	1070860000	1093240000	938928000	1134940000	1009120000
P11499	Heat shock protein HSP 90-beta	Hsp90ab1	3229800000	2979700000	3079340000	2823640000	2653750000	2866730000	2443940000	2982640000	3226670000	3631780000	3282660000	3154310000	2640950000	3646050000	4196710000	4075150000	4770880000	4691280000	2299180000	2036920000	3218020000	3428590000	2713240000	3362250000
Q7TPR4	Alpha-actinin-1	Actn1	919722000	955223000	936483000	907224000	851711000	890143000	660467000	813025000	810788000	817478000	699842000	729962000	600650000	563250000	747708000	777720000	924968000	1001670000	466832000	439195000	472430000	495293000	504362000	569996000
Q91ZU6	Dystonin	Dst	41025300	54774100	49763900	42704700	44968200	40995000	36211400	35554100	48935100	50024500	44475800	46281700	56674700	46076800	49314400	49789800	33351500	36312100	42106800	40534400	57730500	46509900	38276400	45714900
Q6P5H2	Nestin	Nes	93861800	77459800	73479800	72610400	93511100	84239600	80660300	75910500	87220500	87675800	73958500	69461500	148313000	136725000	113823000	105277000	44595000	47480500	143139000	135314000	150727000	133544000	84345500	72862000
Q9Z1Q9	Valine--tRNA ligase	Vars1	372864000	301099000	255548000	257066000	231170000	278645000	305104000	394368000	525378000	511926000	302066000	336146000	291684000	357279000	414074000	425079000	375187000	354930000	240058000	299785000	334310000	299896000	343227000	267494000
P52480	Pyruvate kinase PKM	Pkm	2716080000	2935460000	2853670000	2738130000	2942480000	2936040000	3298420000	3130080000	3638360000	3355730000	3661030000	3266470000	3332960000	4356670000	3002230000	3084300000	4004480000	3971730000	5127060000	5461880000	2777300000	2627840000	3138700000	4070450000
O08810	116 kDa U5 small nuclear ribonucleoprotein component	Eftud2	149587000	153133000	139904000	150400000	149789000	138464000	182566000	152535000	185249000	195598000	180128000	201225000	214371000	138699000	150287000	143612000	142308000	147882000	178991000	189067000	200031000	168185000	222135000	184555000
P08032	Spectrin alpha chain, erythrocytic 1	Spta1	44094200	45804400	85924500	83628200	99114500	95908400	64834000	53783200	76118400	71845300	61269600	61102600	23417600	18167800	24479600	25359500	95419600	92875500	21466700	24591300	51157800	47348900	38232900	36179400
Q6PDQ2	Chromodomain-helicase-DNA-binding protein 4	Chd4	56202100	59502100	70785000	53347900	65727700	57466500	81781400	54242000	172436000	169551000	71122300	62969800	54532400	84994800	101419000	106641000	92699300	86858700	63635200	76920000	73883100	64775300	58102200	53898300
E9Q7G0	Nuclear mitotic apparatus protein 1	Numa1	62859100	65750000	57583900	54785300	66972700	58538100	73411200	72368000	119868000	110965000	67146000	73133700	81703400	87231400	80159600	74807800	69983900	65543800	109117000	106639000	87482500	78357800	83531700	87037400
Q6PB66	Leucine-rich PPR motif-containing protein, mitochondrial	Lrpprc	401895000	454722000	388556000	408317000	342564000	410538000	350867000	317373000	292946000	234119000	373123000	381874000	440586000	384649000	393900000	399473000	345007000	350325000	416206000	389676000	420314000	406051000	396435000	408495000
P10126	Elongation factor 1-alpha 1	Eef1a1	2256930000	2130950000	1942460000	1993480000	2055670000	1830050000	3001040000	2277050000	5111140000	4757060000	2126750000	1827270000	2374460000	2603030000	2025560000	1749880000	1483900000	1465440000	3357530000	4171730000	2926070000	2485760000	2834720000	2622830000
Q3V3R1	Monofunctional C1-tetrahydrofolate synthase, mitochondrial	Mthfd1l	417366000	413471000	422463000	432328000	428452000	421317000	389818000	319772000	379362000	354440000	354364000	377287000	474179000	395344000	407908000	416139000	367355000	368668000	475777000	527759000	422224000	373498000	417343000	380048000
Q6PDI5	Proteasome adapter and scaffold protein ECM29	Ecpas	125055000	119741000	123766000	123668000	118588000	105652000	103394000	104571000	112977000	125965000	119316000	118231000	136366000	122721000	134632000	134584000	86133800	88285500	136683000	128051000	150431000	133682000	153641000	139631000
P68372	Tubulin beta-4B chain	Tubb4b	2983780000	3334830000	3397940000	3456770000	3402220000	3376880000	2668020000	2438260000	2097630000	2567830000	2681960000	2386380000	2567710000	3203100000	2969620000	2749330000	2732020000	2753740000	3490150000	2554770000	2594080000	3597660000	2994590000	3310800000
Q5SUR0	Phosphoribosylformylglycinamidine synthase	Pfas	144074000	140861000	140719000	152596000	136648000	140489000	135356000	97504800	129129000	110575000	152750000	152460000	172228000	147446000	164146000	165551000	171883000	171619000	154631000	170498000	163677000	152391000	184445000	144637000
P99024	Tubulin beta-5 chain	Tubb5	1213100000	1261940000	1278210000	1358390000	1338050000	1230890000	1256430000	1016970000	697793000	546023000	1447610000	1500270000	1727700000	1380570000	1028790000	1034950000	952465000	939519000	2109700000	2308930000	1610550000	1387240000	1977040000	1366460000
Q99NB9	Splicing factor 3B subunit 1	Sf3b1	141434000	135550000	130048000	127303000	124770000	122531000	129199000	129030000	150945000	169526000	121201000	130002000	158214000	171609000	144061000	138709000	118376000	115712000	205914000	203148000	134778000	136071000	108707000	180859000
Q5SWU9	Acetyl-CoA carboxylase 1	Acaca	178115000	181969000	178879000	177128000	164935000	174435000	134001000	120486000	77680700	89510800	183020000	201411000	179654000	148858000	156341000	152141000	118631000	119995000	165858000	146161000	182006000	190588000	196406000	196276000
P57780	Alpha-actinin-4	Actn4	352553000	307787000	298574000	326000000	301555000	312772000	196894000	251022000	196872000	273516000	247390000	236648000	126915000	191350000	272207000	277262000	340720000	355443000	114494000	107392000	121045000	134948000	181197000	136903000
P20152	Vimentin	Vim	2206910000	2483200000	2046480000	2054600000	2653980000	2826700000	4714190000	3463500000	4696010000	2891570000	2750100000	3192320000	5099080000	5464750000	4980470000	5177310000	2264950000	2219070000	6839990000	7384540000	4167140000	4991020000	2158720000	1661700000
Q8BKC5	Importin-5	Ipo5	335590000	280734000	301828000	292572000	290174000	257575000	293075000	361999000	354841000	353485000	304003000	328892000	358997000	577571000	696932000	757252000	1236680000	1239710000	410312000	442595000	375017000	362466000	362889000	395519000
Q02053	Ubiquitin-like modifier-activating enzyme 1	Uba1	696239000	660297000	554181000	533996000	614640000	542136000	437611000	497066000	747259000	564044000	508283000	564703000	644059000	591548000	552502000	565689000	511156000	498348000	684205000	657614000	558662000	688860000	568067000	637561000
Q61598	Rab GDP dissociation inhibitor beta	Gdi2	545471000	483977000	557630000	546458000	468258000	506947000	532954000	459164000	652592000	614193000	414057000	412889000	647381000	454758000	443707000	464214000	440083000	456294000	392775000	417091000	485352000	476585000	564945000	564068000
Q61001	Laminin subunit alpha-5	Lama5	46734700	50668800	41158200	41794500	41405200	48060000	35210000	38140800	66624100	68686400	46656900	48074900	51813200	41209000	41532800	39503100	45072100	42524500	58334500	65152700	46269200	49307700	55799400	47636500
Q6NS46	Protein RRP5 homolog	Pdcd11	122233000	108943000	109234000	103516000	111196000	131669000	84455700	89267600	100238000	112315000	96606600	102481000	127735000	132163000	125175000	135979000	101260000	91563700	154611000	151237000	121250000	120429000	145276000	124696000
Q8CIE6	Coatomer subunit alpha	Copa	330286000	316720000	293470000	297805000	280459000	281417000	206214000	244843000	228547000	245894000	264023000	250789000	300659000	291186000	290127000	294165000	236290000	234424000	322832000	335103000	284228000	304203000	312395000	304625000
Q60597	2-oxoglutarate dehydrogenase complex component E1	Ogdh	310856000	300185000	328098000	318466000	297769000	275371000	332269000	187654000	303080000	237179000	304551000	340890000	339521000	336643000	306270000	309590000	351940000	350955000	334049000	358595000	313792000	293844000	409581000	373523000
Q64521	Glycerol-3-phosphate dehydrogenase, mitochondrial	Gpd2	378553000	362610000	369330000	327770000	341335000	383706000	303166000	277363000	355211000	336655000	334942000	335216000	342665000	291909000	312762000	322121000	337883000	350892000	293774000	283532000	303310000	269913000	293412000	301235000
Q3UJB9	Enhancer of mRNA-decapping protein 4	Edc4	89678100	83647900	83036100	83100200	75612500	74848800	89263300	68836200	121405000	102255000	96659000	92722200	88716900	81221700	77715200	68720500	60140800	58146400	95603600	107407000	99066700	104783000	93440600	90669800
Q64727	Vinculin	Vcl	247172000	252569000	298945000	264606000	255860000	243219000	239015000	235462000	332557000	339881000	245120000	240010000	234071000	289381000	286383000	306514000	323823000	323576000	247473000	241509000	248725000	231740000	279659000	253274000
Q61233	Plastin-2	Lcp1	663195000	639250000	755459000	778374000	666172000	682850000	1028720000	888637000	401748000	697612000	780527000	789265000	894480000	664966000	635915000	638123000	522949000	513716000	699155000	660841000	793638000	699275000	1046910000	932025000
P15508	Spectrin beta chain, erythrocytic	Sptb	26337800	30305900	50053300	55964200	53286900	57528000	40987000	36122500	55767900	68793500	44002400	45630100	16137200	11425500	14009100	18589400	68244700	65061800	11058000	11020700	26321300	28509700	14519500	12326900
O70133	ATP-dependent RNA helicase A	Dhx9	273973000	253420000	225066000	226940000	232732000	262751000	224930000	221061000	248647000	259179000	223653000	219511000	308953000	289312000	305913000	317058000	248863000	250883000	224292000	281528000	273747000	273744000	254476000	227455000
Q8BHN3	Neutral alpha-glucosidase AB	Ganab	262132000	272579000	268852000	244223000	240037000	232875000	251006000	297471000	431215000	402969000	300781000	314071000	250893000	256041000	278321000	286604000	287702000	295122000	164601000	187063000	260632000	234503000	173110000	247050000
Q8C8U0	Liprin-beta-1	Ppfibp1	141481000	137014000	129388000	131084000	128257000	135483000	105241000	101462000	98721900	79009200	130407000	132804000	176522000	163569000	142970000	143342000	110215000	111914000	222247000	230046000	155374000	167017000	156535000	190224000
P07901	Heat shock protein HSP 90-alpha	Hsp90aa1	360360000	582059000	638935000	577828000	328461000	360854000	395714000	261255000	627166000	659072000	418507000	508505000	394811000	493485000	704514000	707237000	844617000	818378000	751802000	614348000	476797000	722931000	510492000	566532000
Q6P5D8	Structural maintece of chromosomes flexible hinge domain-containing protein 1	Smchd1	88810500	85027100	92810800	91339600	82297500	87323000	95273400	88912200	126189000	125199000	95905600	98305600	105486000	94486100	105087000	112281000	93909800	81177500	99346000	85368100	109958000	108296000	98614200	95838100
P80314	T-complex protein 1 subunit beta	Cct2	687409000	681292000	559673000	599192000	567134000	486611000	629632000	470635000	642306000	500388000	709309000	752090000	711028000	579619000	548414000	541847000	470976000	468102000	827777000	859570000	831300000	669157000	816379000	725856000
Q8R1A4	Dedicator of cytokinesis protein 7	Dock7	83351700	71475500	47730700	52977900	45916700	50714300	65006600	63555500	92180300	78505200	61079200	55493700	63300100	81918700	75372700	79031200	79265900	64697000	67244000	78119900	66055500	77443400	64631900	65532800
Q9QXZ0	Microtubule-actin cross-linking factor 1, isoforms 1/2/3/4	Macf1	33894500	35255400	35657600	34643100	35383600	28211500	52615400	41231300	79815100	81214000	50694700	56351900	40871900	30869400	35162300	33729500	24241400	26512400	52855300	41820000	54340800	46320200	50551600	42382300
Q6ZQ38	Cullin-associated NEDD8-dissociated protein 1	Cand1	375005000	392625000	380514000	392647000	341183000	362789000	351452000	338745000	410333000	373540000	383186000	383215000	429932000	342965000	373554000	378179000	336281000	332564000	382510000	366412000	500021000	450981000	480814000	411772000
Q64737	Trifunctional purine biosynthetic protein adenosine-3	Gart	243300000	218985000	196806000	185988000	158806000	207377000	189268000	178609000	211044000	205003000	193114000	190773000	229960000	177516000	196934000	194835000	195568000	190912000	184276000	162150000	222754000	209543000	232296000	210446000
A2AGT5	Cytoskeleton-associated protein 5	Ckap5	418182000	412297000	427978000	424975000	371574000	404136000	157149000	130265000	88863700	117128000	164004000	156206000	493411000	332348000	352457000	344920000	284114000	297479000	144432000	126477000	155936000	148632000	138606000	137824000
O08553	Dihydropyrimidinase-related protein 2	Dpysl2	496949000	517356000	490562000	472284000	478934000	470131000	477329000	435111000	469141000	507162000	558500000	565613000	566187000	515905000	516894000	520200000	555623000	572774000	389791000	460176000	538460000	489397000	453852000	587600000
Q61937	Nucleophosmin	Npm1	1017910000	891597000	725333000	818216000	958543000	883451000	911744000	602147000	1744610000	1642120000	1069020000	999131000	1533700000	699104000	579691000	580460000	427659000	483902000	1092140000	1271590000	1156360000	975595000	1227830000	970153000
P16858	Glyceraldehyde-3-phosphate dehydrogenase	Gapdh	4086140000	4745950000	4317010000	3969780000	4475810000	4459520000	3196040000	3619790000	3218810000	3134110000	4189030000	3876770000	4648070000	5536850000	5462910000	5468570000	4112300000	4257030000	3779650000	4261650000	3742990000	3779230000	4032300000	3479940000
Q07113	Cation-independent mannose-6-phosphate receptor	Igf2r	88643900	77053300	79135600	75275200	72080600	75266700	88493900	69495200	102112000	93618900	70854200	61257200	73522100	71837800	73741400	68399400	76783100	83161800	73112400	87117100	92163700	68449000	79849600	68589400
P02469	Laminin subunit beta-1	Lamb1	195039000	203814000	183103000	180013000	176493000	189999000	174481000	139249000	74898000	81287200	196315000	191602000	201951000	136151000	169243000	155700000	159238000	169327000	170156000	73618300	209679000	202472000	155456000	154787000
Q6P5F9	Exportin-1	Xpo1	224579000	204182000	194389000	203931000	204301000	195765000	198173000	211155000	286854000	263236000	202298000	205301000	218747000	190805000	218974000	215958000	161820000	159659000	224557000	264313000	217072000	216156000	225277000	214438000
Q64514	Tripeptidyl-peptidase 2	Tpp2	129792000	121989000	116267000	113603000	252136000	132098000	111563000	136147000	183533000	175508000	130399000	135675000	122893000	141995000	150358000	139671000	156631000	162577000	114910000	120574000	125501000	106267000	105455000	96262300
Q9D6F9	Tubulin beta-4A chain	Tubb4a	4866990	23680200	24132800	30552700	45999000	22362500	45587500	8564230	28608600	27558100	38345700	6232580	30274300	10079500	28249800	35323200	2512260	17422200	22290100	17410100	30172800	36436700	25601400	3265210
Q3TXS7	26S proteasome non-ATPase regulatory subunit 1	Psmd1	160002000	149313000	152238000	144903000	144517000	153577000	263394000	192809000	310289000	371507000	209260000	199392000	171468000	169293000	167019000	169444000	153034000	148079000	193658000	188026000	209696000	182237000	189409000	194904000
P13020	Gelsolin	Gsn	315538000	373939000	388193000	417057000	441935000	280518000	414126000	363297000	503426000	456204000	317225000	421626000	345836000	218412000	262169000	279587000	389019000	422356000	218713000	201363000	364039000	275842000	306740000	306962000
P70168	Importin subunit beta-1	Kpnb1	228332000	231981000	218502000	220765000	228685000	193304000	259949000	202729000	516603000	556966000	263433000	245740000	307821000	288534000	214550000	211125000	171703000	140565000	358289000	407527000	251245000	249174000	266285000	256532000
Q9JIF7	Coatomer subunit beta	Copb1	164721000	161440000	175575000	159496000	164243000	167088000	171209000	200506000	192414000	218698000	233664000	215040000	188225000	199134000	202313000	197114000	172906000	173404000	318745000	315492000	271091000	262085000	280914000	275480000
Q9CZN7	Serine hydroxymethyltransferase, mitochondrial	Shmt2	572110000	519478000	563512000	463610000	446148000	626082000	421326000	558845000	813394000	931809000	438159000	355408000	366189000	527134000	561865000	509109000	527602000	510362000	402719000	463860000	394381000	415463000	315738000	365965000
Q78PY7	Staphylococcal nuclease domain-containing protein 1	Snd1	389093000	378004000	317112000	344918000	348864000	289518000	323824000	311879000	319463000	403330000	323692000	306241000	336717000	329502000	321029000	342607000	237052000	226049000	349047000	329865000	402712000	397741000	369531000	328579000
Q9CWF2	Tubulin beta-2B chain	Tubb2b	35787000	29268700	28104800	29550400	33111900	43884300	20504600	23632900	21170500	17341000	21814500	21748600	47538500	77912400	54787600	61944900	67836000	71776200	44449800	49588200	26787200	19624100	30954400	28724600
Q3U1J4	DNA damage-binding protein 1	Ddb1	277063000	235344000	195669000	201502000	217810000	275296000	152434000	209739000	258785000	265599000	188643000	197104000	205640000	347518000	341813000	333747000	312217000	314868000	266839000	238057000	176571000	260745000	291900000	304766000
P68369	Tubulin alpha-1A chain	Tuba1a	245556000	229582000	222017000	213924000	184706000	196181000	221125000	131447000	227404000	164449000	266623000	245778000	291992000	172280000	177347000	169982000	146784000	147307000	128234000	55657400	289791000	215579000	165467000	226834000
P80316	T-complex protein 1 subunit epsilon	Cct5	314365000	325815000	317864000	320321000	287530000	314242000	355666000	317911000	345365000	480304000	367511000	406894000	398505000	371936000	402640000	424163000	469089000	486122000	480791000	519263000	393101000	383269000	390946000	355942000
Q99P72	Reticulon-4	Rtn4	129879000	117127000	87048500	101557000	120926000	122874000	107175000	78382300	75433400	75446000	140750000	124961000	151741000	98923000	106842000	114462000	99344700	91735000	139926000	160731000	133928000	109947000	138503000	136272000
Q62188	Dihydropyrimidinase-related protein 3	Dpysl3	384972000	386646000	329448000	324394000	298120000	288739000	328662000	305148000	274844000	218794000	473831000	487641000	392763000	307448000	313751000	298286000	294846000	309838000	315275000	291012000	422209000	378183000	374143000	454658000
P80318	T-complex protein 1 subunit gamma	Cct3	565069000	594150000	532487000	483919000	488732000	458501000	847820000	606453000	893364000	753110000	861258000	864003000	703422000	733127000	687450000	709475000	515516000	509935000	878795000	841785000	907551000	716978000	473291000	681640000
P70227	Inositol 1,4,5-trisphosphate receptor type 3	Itpr3	97995000	94657100	80890100	75859700	74250000	78085900	87010900	84979000	52651900	63459300	118960000	72681700	87581500	78818800	111161000	79224900	91330400	60731900	110883000	101558000	75966400	83996400	82874600	74222000
P17182	Alpha-enolase	Eno1	3468790000	3335020000	3247930000	3531950000	3211700000	3469780000	3651930000	2777730000	2899720000	2848520000	3815380000	3853790000	4118750000	2798510000	2641590000	2597640000	2558980000	2480920000	3204750000	3585380000	3517480000	3100060000	4023490000	3227690000
Q61830	Macrophage mannose receptor 1	Mrc1	69534000	72984500	92569700	87344500	90872700	96247400	210159000	171325000	84958300	64395300	76119100	75777200	102140000	104396000	84351800	83361400	44052300	44216000	47938900	34850600	96198500	91104600	70725900	76648400
Q8R0G9	Nuclear pore complex protein Nup133	Nup133	44580900	50291100	42792900	30426700	43877500	43003300	43621500	30627200	75181100	72634300	56106200	39874100	56964100	38496900	40424800	40871400	30502700	25373800	86721700	81018600	99089600	49280200	56813200	45635000
P28665	Murinoglobulin-1	Mug1	82523900	95489300	85630400	92105200	100248000	102440000	131137000	149507000	108524000	116334000	62875600	53533000	52024300	39369200	81563600	78043100	116330000	109209000	74846800	64373500	71510500	73808700	89401100	73823600
O88342	WD repeat-containing protein 1	Wdr1	207613000	219128000	238618000	221377000	202651000	211905000	299613000	281469000	481592000	402116000	225757000	236035000	186708000	188208000	245943000	238553000	224769000	231095000	140184000	137530000	216890000	210326000	179009000	222808000
Q922D8	C-1-tetrahydrofolate synthase, cytoplasmic	Mthfd1	448121000	473045000	428965000	439721000	421947000	414743000	349613000	305130000	413587000	327435000	487814000	504887000	465505000	445657000	458198000	464356000	390906000	393013000	525617000	574164000	534690000	528132000	481044000	500213000
P23116	Eukaryotic translation initiation factor 3 subunit A	Eif3a	425332000	389787000	374414000	392469000	358646000	368761000	301955000	332001000	278713000	346188000	306806000	361515000	380770000	346407000	367529000	368865000	296231000	301480000	443030000	435427000	373776000	426883000	462654000	453964000
O35134	DNA-directed RNA polymerase I subunit RPA1	Polr1a	26861600	31477100	26004500	26292500	21742800	22645300	20966600	17556400	32668900	30269900	21761400	20843900	35941100	30012800	32350200	27534300	26454400	26064300	31142200	34200200	24496600	27673700	23892000	29915500
Q99P88	Nuclear pore complex protein Nup155	Nup155	65487100	67465800	56150900	59800000	61482900	53682100	59511800	86218900	86550500	80413100	66292600	73120000	71307900	95471200	78628000	72499400	60110300	58599900	143926000	146515000	70222700	72746300	77856300	110979000
P68373	Tubulin alpha-1C chain	Tuba1c	2504930000	2694200000	2552240000	2433170000	2744210000	2449430000	1973140000	2301540000	2773320000	2779930000	1941370000	1897850000	2751440000	2844430000	2522860000	2472270000	2188710000	1967440000	2901430000	3265100000	2788470000	2487350000	3302730000	3070850000
Q8CGK3	Lon protease homolog, mitochondrial	Lonp1	182079000	202799000	156694000	180687000	160755000	158720000	82412600	119060000	191018000	172145000	75314100	77063000	141084000	194917000	197618000	209086000	180560000	194454000	184310000	170220000	122911000	94275700	135047000	122055000
Q9QUR6	Prolyl endopeptidase	Prep	328826000	326309000	291799000	298275000	265194000	282395000	403120000	298069000	451990000	422667000	362236000	382284000	390222000	316275000	263010000	260697000	230369000	224733000	413558000	427682000	379277000	307477000	371589000	415087000
Q8VEK3	Heterogeneous nuclear ribonucleoprotein U	Hnrnpu	560064000	573084000	560671000	522825000	540113000	616815000	549372000	488514000	441406000	448845000	589653000	582579000	643054000	767890000	870595000	898823000	748964000	759975000	499108000	440506000	671250000	581484000	570010000	598537000
P97311	DNA replication licensing factor MCM6	Mcm6	133971000	129738000	116860000	115829000	130589000	134973000	121544000	118606000	149700000	137219000	98435200	96115600	143550000	142033000	173640000	161007000	127140000	125908000	77727200	65082300	106047000	106650000	86968400	93213700
Q8BX70	Intermembrane lipid transfer protein VPS13C	Vps13c	24554300	21505900	23882300	22846200	17114900	17163800	32606400	30985500	53576400	39825400	23186200	27904900	28520800	29434900	29879200	27726600	19859300	19489100	30589100	28271500	31086900	31878500	35080900	33675500
Q9JMH9	Unconventional myosin-XVIIIa	Myo18a	36171400	39414800	39984100	42956900	41071800	38866200	41361600	35290600	32652100	34709400	45307300	44508700	35467600	35257900	34732900	36988900	25888200	25187500	48997400	58751800	43448000	44165700	43313100	50394600
Q9CWJ9	Bifunctional purine biosynthesis protein ATIC	Atic	346813000	308317000	266467000	319944000	339115000	368664000	200958000	231442000	385935000	391848000	307962000	210053000	283336000	340761000	417014000	460318000	468622000	502711000	204910000	215357000	249380000	294335000	307164000	313778000
Q8BU30	Isoleucine--tRNA ligase, cytoplasmic	Iars1	225546000	206094000	223991000	223421000	183197000	203987000	144628000	180614000	99550600	162212000	191590000	177090000	179707000	219332000	243452000	236671000	205463000	217369000	151726000	164193000	200730000	220451000	155592000	191770000
Q9DBG3	AP-2 complex subunit beta	Ap2b1	192189000	168188000	180570000	185133000	171735000	172949000	187170000	159182000	251369000	192526000	176314000	180130000	228680000	169793000	174693000	166466000	176836000	178942000	202205000	155898000	213160000	172948000	231276000	208980000
Q61881	DNA replication licensing factor MCM7	Mcm7	115976000	111177000	98630400	83304100	91006000	100295000	109507000	121706000	246250000	253121000	117100000	108859000	129924000	151548000	149916000	171564000	137956000	119278000	135114000	152860000	127023000	120390000	123126000	95443300
O55143	Sarcoplasmic/endoplasmic reticulum calcium ATPase 2	Atp2a2	282083000	266788000	206259000	209012000	191113000	223431000	213865000	226897000	216618000	254249000	398608000	418834000	256213000	209912000	216009000	203530000	166217000	175260000	150792000	142682000	218493000	200430000	158924000	182965000
Q8VDJ3	Vigilin	Hdlbp	103455000	98450600	101291000	89954000	99421300	98932900	119849000	122699000	149015000	123406000	103895000	124968000	116626000	147443000	109787000	112287000	92604700	99199700	213304000	224083000	121369000	121037000	130876000	129407000
Q9JIK5	Nucleolar RNA helicase 2	Ddx21	196937000	231979000	216483000	294821000	226814000	201639000	107232000	182870000	217857000	315809000	188244000	176561000	246690000	266896000	259411000	256223000	215637000	202160000	264491000	293503000	238149000	261968000	186477000	183450000
Q8K2Z4	Condensin complex subunit 1	Ncapd2	125490000	129466000	124433000	123351000	112566000	113273000	93022900	90900400	70623800	123415000	89485600	95317600	120078000	128454000	132589000	123974000	99820300	95773400	94955600	83034300	120513000	119292000	90415400	109836000
P63017	Heat shock cognate 71 kDa protein	Hspa8	4529640000	4219090000	4486010000	4495560000	3623710000	3700070000	3008200000	3415980000	2916740000	2454310000	4025860000	4418590000	4570090000	3473970000	3702340000	3603530000	3597110000	3735130000	3838750000	2820630000	4208470000	4647780000	4858210000	5170900000
P40142	Transketolase	Tkt	873100000	892584000	886031000	893306000	862278000	893261000	1251820000	962974000	1206700000	1184470000	1021420000	1074270000	906047000	701969000	731936000	714773000	684701000	685847000	548393000	310777000	976578000	940742000	654796000	875263000
Q6PGL7	WASH complex subunit 2	Washc2	35845200	29717500	30508300	26069700	28621500	34817000	23871200	22070500	43340300	42258600	27613100	24785900	36564600	31169800	31347700	30670100	29827100	33357800	24949800	36295200	38640700	29378100	27478700	36150400
P97310	DNA replication licensing factor MCM2	Mcm2	232134000	186272000	169132000	163459000	186058000	181580000	117719000	194320000	125848000	139586000	139102000	155058000	217896000	263339000	267502000	278584000	211252000	211261000	165282000	160535000	185588000	209855000	161890000	165574000
Q9EPU0	Regulator of nonsense transcripts 1	Upf1	104064000	108428000	158355000	147058000	134307000	141997000	112204000	124048000	108285000	101232000	117865000	97693600	104028000	143031000	150090000	158713000	132712000	131635000	115462000	106864000	126049000	152024000	120061000	138061000
Q6PFD9	Nuclear pore complex protein Nup98-Nup96	Nup98	78704200	59132500	60048700	58037700	57921800	52025800	73546000	60022900	148821000	137598000	86983600	93875400	107234000	137313000	75058100	70562400	59612100	59773900	201746000	202511000	78088600	86700200	115904000	60220400
P49717	DNA replication licensing factor MCM4	Mcm4	297627000	300487000	253589000	270696000	267475000	265223000	201883000	151409000	183734000	262445000	244828000	228706000	311111000	229453000	247003000	236844000	183892000	186981000	199658000	245684000	272605000	258221000	214197000	302706000
Q5XG71	Small subunit processome component 20 homolog	Utp20	48787700	44122000	70184300	48741700	73592300	52726100	28845900	41988600	69794900	65253600	31138700	37780600	53617800	73372300	77397500	62764100	65002400	61344900	69119800	63322900	42545300	60089700	56159100	89530600
Q9QZE5	Coatomer subunit gamma-1	Copg1	123667000	111203000	117157000	103427000	119187000	99276900	131794000	128777000	144472000	120166000	106794000	118361000	113862000	114605000	124714000	129724000	105177000	102231000	98716000	81529600	105269000	108003000	92564800	95693200
Q3UQ28	Peroxidasin homolog	Pxdn	54848900	63995500	63887200	56043700	61025500	73846700	51076600	67532200	72466500	83493400	64921700	49915300	43075500	68991600	90841400	92775500	99693700	103985000	54984300	64215300	44465000	46197400	44655800	40647400
Q9DBJ1	Phosphoglycerate mutase 1	Pgam1	295801000	281587000	364022000	242470000	364295000	476237000	331079000	381992000	702632000	426644000	234695000	238406000	494759000	588779000	714252000	742877000	670772000	667234000	330095000	409985000	225672000	195493000	283583000	247010000
Q8BGQ7	Alanine--tRNA ligase, cytoplasmic	Aars1	119057000	128646000	124726000	117969000	119137000	109444000	111572000	107487000	230226000	129172000	104437000	108828000	131663000	117560000	126836000	130643000	127225000	130413000	102268000	114535000	106516000	128737000	109461000	112138000
Q8BFY9	Transportin-1	Tnpo1	209363000	187645000	181472000	173838000	188747000	195238000	173204000	189174000	161096000	129766000	195410000	209477000	227420000	242635000	211185000	215279000	183587000	177358000	246710000	267859000	215497000	193618000	213355000	229521000
Q922F4	Tubulin beta-6 chain	Tubb6	208922000	204291000	202963000	178707000	172442000	177256000	114552000	147613000	213232000	241917000	153917000	155618000	203977000	212197000	204988000	179332000	175113000	168024000	121750000	216600000	199172000	180622000	164691000	159084000
Q1HFZ0	RNA cytosine C(5)-methyltransferase NSUN2	Nsun2	219560000	228664000	185602000	199827000	171194000	168334000	147643000	129889000	167746000	376423000	204418000	228847000	260042000	155367000	165600000	152902000	129366000	127343000	227936000	186180000	226366000	234253000	220111000	212051000
Q6ZWR6	Nesprin-1	Syne1	64077700	62569500	61552900	56229100	58985300	59182800	68228500	65921600	29989100	33681300	68590000	73971200	68008200	52291700	32991900	52270900	36804700	38452900	42296300	38733000	71077600	62030800	42483700	60404900
Q8JZQ9	Eukaryotic translation initiation factor 3 subunit B	Eif3b	252060000	250604000	239635000	245464000	241221000	239743000	177270000	184320000	131409000	86082400	221978000	227929000	284726000	227765000	226118000	223578000	186044000	180491000	231664000	156304000	257684000	266423000	313625000	312203000
P05064	Fructose-bisphosphate aldolase A	Aldoa	950211000	889224000	734550000	827155000	757330000	759441000	947264000	930856000	349001000	444270000	1291790000	1285100000	1008910000	851987000	676970000	652799000	638480000	630474000	974102000	1106170000	925406000	834414000	902768000	866404000
Q921M3	Splicing factor 3B subunit 3	Sf3b3	146556000	134902000	145955000	127007000	136077000	130694000	144989000	153531000	151121000	171571000	142729000	141232000	167747000	182076000	168848000	173029000	143526000	138324000	157851000	134749000	156904000	134740000	154152000	159255000
P09411	Phosphoglycerate kinase 1	Pgk1	1812410000	1739340000	1722620000	1774320000	1760300000	1769240000	1908690000	1862460000	1850490000	1579340000	1523200000	1535470000	2210660000	2289600000	1843920000	1877800000	2134960000	2118150000	2364180000	2578870000	1565010000	1545440000	1814200000	2122220000
Q8VDM4	26S proteasome non-ATPase regulatory subunit 2	Psmd2	186721000	194147000	243144000	217471000	206486000	196502000	218770000	172661000	219365000	244937000	210655000	200014000	219968000	215625000	181974000	195069000	189854000	188336000	247298000	261313000	226727000	215279000	211886000	248755000
Q9QZQ1	Afadin	Afdn	40908900	39823400	36099900	34610000	34113100	33399700	40816800	33096400	42409800	43980800	38392200	40822700	47147100	29875700	31224900	30866000	29560700	29644700	38733000	29578400	40728700	40935100	46129800	42000300
P70398	Probable ubiquitin carboxyl-terminal hydrolase FAF-X	Usp9x	65886100	64556000	78987900	67635100	63834900	76292500	54362000	66576500	56844100	62687200	52945000	47387200	60904800	95214400	91626000	93120600	68678300	70783700	88353100	83757800	69278600	71597200	70806200	70760600
P12382	ATP-dependent 6-phosphofructokinase, liver type	Pfkl	223925000	217946000	254106000	239058000	255001000	263976000	261622000	196156000	200018000	264288000	239440000	238639000	190993000	232943000	247917000	242010000	277785000	291584000	199290000	217538000	241737000	222720000	204077000	238240000
P60843	Eukaryotic initiation factor 4A-I	Eif4a1	758597000	747567000	753186000	740673000	662289000	726626000	643344000	615365000	512457000	738565000	867767000	824442000	861313000	639274000	715647000	734197000	709257000	679907000	805527000	781763000	873337000	806759000	837271000	850866000
Q99KI0	Aconitate hydratase, mitochondrial	Aco2	324742000	347316000	333490000	341822000	318152000	318849000	299137000	281354000	299471000	277277000	296919000	264617000	350309000	280456000	267770000	271829000	255700000	260690000	335971000	301808000	320684000	312464000	350088000	358645000
Q6A068	Cell division cycle 5-like protein	Cdc5l	74390100	80059200	75545400	79374500	87916600	86503200	57489000	65323500	89705000	75185500	65565000	70453400	80115900	89025500	86530400	88169600	76901600	74950800	108502000	106515000	73996900	101197000	105118000	99410700
Q8R429	Sarcoplasmic/endoplasmic reticulum calcium ATPase 1	Atp2a1	72063000	72658200	18304600	19514400	36749200	36993600	75589300	61306000	58228200	57478900	342257000	315724000	82262800	74609000	40554000	40247200	4438520	7422310	17775100	25588100	56098500	51097500	3362370	2940480
Q8K411	Presequence protease, mitochondrial	Pitrm1	112664000	133882000	149762000	145163000	151391000	132530000	112928000	143088000	93259600	89280200	103253000	113059000	135882000	134256000	163624000	161302000	160553000	155315000	91580300	86090300	107605000	150588000	115000000	130846000
Q61316	Heat shock 70 kDa protein 4	Hspa4	253907000	252353000	291849000	298117000	285134000	290518000	196792000	200638000	273803000	291504000	224777000	218787000	262677000	290434000	272740000	275313000	288129000	306632000	221230000	185398000	213119000	245566000	195450000	223690000
Q61595	Kinectin	Ktn1	75989200	53374200	51499300	56123700	42338600	45506900	74942100	101002000	76612100	61709400	68609200	72452800	44377800	68762500	74160300	77207700	63661300	64231800	72770600	61092400	74270400	73670400	71527600	85447900
P48678	Prelamin-A/C	Lmna	498795000	485586000	479854000	460621000	542423000	605119000	561462000	591669000	1094040000	893831000	425164000	454255000	536158000	780709000	716930000	699003000	625061000	610203000	628182000	790430000	452352000	394708000	483928000	437977000
E9Q414	Apolipoprotein B-100	Apob	9668300	11938600	13765500	13991500	17499300	14146600	62682100	44636400	19331800	16064200	8304530	9877710	2915170	613984	5120420	4669900	9843910	8798540	4529360	4516100	3942890	1787090	2843560	3127060
Q8BMJ2	Leucine--tRNA ligase, cytoplasmic	Lars1	158478000	161704000	150373000	147445000	117094000	133794000	99486600	84315400	87487900	96524100	137899000	130465000	153236000	118881000	134979000	137664000	158393000	153633000	189453000	175155000	154137000	166800000	156915000	172577000
O08529	Calpain-2 catalytic subunit	Capn2	137663000	128589000	114136000	114124000	121472000	109363000	118055000	115570000	128352000	111742000	113977000	119212000	124608000	155813000	147362000	152204000	146621000	142363000	126661000	138375000	122545000	134323000	173666000	153741000
P49718	DNA replication licensing factor MCM5	Mcm5	289133000	294828000	289589000	278719000	293528000	280059000	246038000	291221000	366662000	365898000	313309000	328935000	342477000	308814000	308103000	300076000	222849000	216705000	298746000	296719000	376209000	388660000	247980000	257920000
Q60710	Deoxynucleoside triphosphate triphosphohydrolase SAMHD1	Samhd1	255835000	253282000	235621000	261609000	192163000	218255000	168738000	277746000	137752000	145025000	231733000	249080000	325268000	334334000	320850000	297338000	217192000	197023000	118312000	98334600	254908000	193013000	179041000	185519000
P08775	DNA-directed RNA polymerase II subunit RPB1	Polr2a	40861100	32754100	34377000	35515900	32465800	32758900	31189500	36935500	51427600	49548900	37385600	47284800	48278900	49088900	52947900	53810700	49824400	39990200	67131600	42687700	56403600	45371300	38481000	44108700
P06745	Glucose-6-phosphate isomerase	Gpi	282521000	255802000	255224000	227406000	290456000	352423000	522367000	620970000	407741000	402915000	290513000	297457000	363112000	310524000	315009000	319991000	322431000	361652000	274387000	283916000	217981000	277406000	232447000	279667000
P62737	Actin, aortic smooth muscle	Acta2	1269040000	868679000	1117660000	2004020000	999361000	993089000	430391000	1722390000	548341000	210213000	735892000	787399000	343200000	1774270000	2028580000	2198480000	2069970000	2192290000	403099000	248268000	253361000	840714000	1003310000	969623000
Q62383	Transcription elongation factor SPT6	Supt6h	44293000	45154500	44676100	43832900	44054500	41946100	16278400	37670900	20412900	24509800	45592400	50071500	56067200	44088400	41686500	43280500	36791900	39349800	56199400	54210100	51672600	47447100	66362300	62963000
Q9JKR6	Hypoxia up-regulated protein 1	Hyou1	82568000	88804100	96202800	88098800	85172000	82808300	103887000	107865000	128680000	166173000	86744900	102618000	75603500	89614300	111658000	103024000	102157000	101490000	66529100	73534900	96164400	92313800	102106000	89796900
Q8CI94	Glycogen phosphorylase, brain form	Pygb	104199000	101273000	106424000	103396000	93121700	101449000	77759000	97394500	110895000	100657000	107872000	98870400	128151000	163452000	169657000	159863000	152319000	160364000	104537000	106314000	94626600	77450700	108947000	118578000
P56399	Ubiquitin carboxyl-terminal hydrolase 5	Usp5	129793000	135582000	125638000	139263000	140786000	123895000	135149000	102461000	203712000	214214000	150363000	152375000	198099000	108116000	109663000	128938000	112606000	106558000	123394000	144647000	144523000	104268000	160578000	130414000
Q02357	Ankyrin-1	Ank1	59254500	34725100	71516600	75554300	92512600	100843000	43180300	43535100	43176300	54060000	42510900	41621500	22732200	45948400	60230400	60885600	113039000	117234000	19573600	25331400	40926400	34234800	29792000	24041900
Q71LX4	Talin-2	Tln2	22718800	21267000	22568200	25456100	20942600	25981200	28502100	29984500	39781200	31756200	15979900	13987100	24194700	28980200	21458300	24997200	18697800	19537400	34289500	38713500	26237900	28172400	16972900	40977700
P80313	T-complex protein 1 subunit eta	Cct7	277440000	289170000	259157000	266729000	252836000	269304000	306281000	281968000	462244000	397523000	301362000	299745000	332256000	250717000	255504000	272722000	328535000	335113000	292828000	297370000	349815000	277154000	275715000	255523000
P68368	Tubulin alpha-4A chain	Tuba4a	58458400	86575400	24038900	26025900	21330000	131960000	16577400	16656300	162246000	40798400	19666600	28331100	82770600	325977000	39464600	95356000	37839900	131723000	384845000	436254000	45243000	38397100	111711000	77448900
P70399	TP53-binding protein 1	Tp53bp1	21468700	20186900	20597900	21446500	22001100	21536500	18640700	16128600	19486800	29692500	25520200	21952100	21788600	33950100	24971500	20253400	25809500	27419300	34698500	35193000	29007000	22454000	18805500	24976600
P47857	ATP-dependent 6-phosphofructokinase, muscle type	Pfkm	43861000	37750300	33670100	36029300	35359800	36099600	36181700	62350600	48401400	47816300	84221200	61459500	24888600	54668500	55862200	59340100	85871600	87467300	28714600	21569300	31718900	36906000	30423200	32041600
Q9ERK4	Exportin-2	Cse1l	123064000	113553000	114333000	101552000	100986000	111231000	89452200	138978000	138561000	145003000	110085000	102258000	120627000	156978000	181451000	190457000	162428000	185556000	91421600	86274900	124413000	110037000	82893800	94578200
Q99K51	Plastin-3	Pls3	133756000	129827000	128146000	134415000	118446000	155802000	92724300	108820000	125313000	91439300	112919000	123160000	132671000	141609000	152158000	162743000	163663000	175756000	144786000	147424000	119291000	122929000	140830000	139284000
Q60973	Histone-binding protein RBBP7	Rbbp7	163771000	175794000	202927000	183801000	200663000	179909000	118192000	147051000	138211000	148483000	115439000	129105000	135952000	211606000	222774000	244014000	211512000	216241000	74706400	82315500	117549000	173740000	117866000	171422000
O35643	AP-1 complex subunit beta-1	Ap1b1	60513100	51700800	55317000	56421000	59887700	60494900	101239000	90064900	142412000	136746000	64258800	65343500	87771800	74306700	73408400	73920000	59057600	54474500	92783300	96460200	79139600	72378500	89975900	67112500
P10493	Nidogen-1	Nid1	127374000	105857000	97945500	97640900	104102000	104521000	89542600	103113000	73609700	71016500	112613000	96984500	97146800	105492000	102154000	105846000	107328000	107869000	151220000	145356000	107667000	106495000	104854000	124473000
P68134	Actin, alpha skeletal muscle	Acta1	34525500	42612100	8468700	11827000	19294500	17556700	53306800	41730100	9282360	7497800	189161000	189458000	60031200	41185800	17716800	18988500	5032300	4841360	13493400	25249800	38849400	32767700	4217490	3211060
Q61699	Heat shock protein 105 kDa	Hsph1	170005000	167768000	151843000	152210000	133181000	138516000	122592000	92609600	167067000	154225000	226201000	224039000	149387000	152097000	124925000	129648000	143931000	139308000	190093000	203579000	203495000	185207000	137742000	168873000
P26443	Glutamate dehydrogenase 1, mitochondrial	Glud1	245127000	236750000	224943000	206374000	213505000	234536000	263711000	280997000	181411000	216155000	191122000	179451000	224926000	326673000	320957000	348375000	400993000	406792000	223944000	246024000	208071000	195443000	236325000	246327000
O08788	Dynactin subunit 1	Dctn1	35352700	26135800	32231800	23638900	25344200	28289100	24065400	35423900	50768700	57134300	27953400	27292200	30663300	43603700	36982000	30177300	25317000	25482100	47873800	51597600	30314000	34182200	32074500	42678900
Q01320	DNA topoisomerase 2-alpha	Top2a	123967000	106972000	140067000	135317000	118034000	132627000	108276000	110080000	140630000	131873000	142031000	138804000	161142000	182965000	150863000	154232000	106114000	101353000	207292000	217526000	132953000	149905000	141870000	159190000
Q8C7R4	Ubiquitin-like modifier-activating enzyme 6	Uba6	76195100	84251500	66597700	71695700	76403000	70226200	64226900	60321800	69443600	61412400	75108200	66542400	83562900	77727500	79107200	83009900	76451000	81705500	64495700	57126900	56499200	77535700	67666800	79950700
P80315	T-complex protein 1 subunit delta	Cct4	356518000	292554000	273641000	310460000	295051000	263221000	316445000	181134000	596024000	706128000	338004000	246978000	312793000	313698000	305373000	290304000	343690000	324444000	602872000	743015000	409700000	424310000	405193000	463680000
P54276	DNA mismatch repair protein Msh6	Msh6	82729600	80124400	77109000	80546200	75573800	76304400	78763600	74869300	82743100	90165500	74330900	72621200	113413000	88313100	87409800	77701800	75494900	75614900	96730500	100326000	85865500	91602100	84187900	96491000
P39447	Tight junction protein ZO-1	Tjp1	49366700	51204100	31971900	34600100	41718300	35059100	19877200	27643400	35031800	27771300	36445900	28700900	38741000	35230100	35688000	34567800	23182100	25952800	32383500	35418200	38293000	46189900	30409000	36950800
Q9CSH3	Exosome complex exonuclease RRP44	Dis3	61446800	60081600	66102900	65334400	62801300	57773600	53679700	75773600	72148200	83554000	66724200	61977500	67136500	80343000	85864300	93180100	78715100	75760700	48207700	50276700	67643900	65499900	56300900	59782900
O35286	ATP-dependent RNA helicase DHX15	Dhx15	171500000	173341000	188046000	186524000	181749000	182370000	170052000	195898000	212088000	172281000	165674000	164939000	141349000	171262000	204904000	204844000	195915000	196216000	147526000	118180000	163265000	178892000	172319000	164742000
Q91YQ5	Dolichyl-diphosphooligosaccharide--protein glycosyltransferase subunit 1	Rpn1	267784000	267451000	259243000	255513000	232261000	225698000	166645000	172436000	172754000	178886000	213356000	181362000	223909000	204359000	184057000	178256000	159269000	147302000	306655000	304818000	224945000	250687000	273877000	256402000
P20029	Endoplasmic reticulum chaperone BiP	Hspa5	638742000	697552000	924633000	954526000	786667000	800399000	684900000	1111050000	1082460000	693941000	912968000	790197000	775027000	806919000	735543000	758740000	859721000	861804000	788715000	880789000	799463000	935186000	734157000	951437000
Q9EQK5	Major vault protein	Mvp	46007600	48246900	43365000	53061900	40466300	47114300	80060100	48450800	100504000	131821000	50567700	47385000	57072700	40640400	46581000	43168200	35164700	23231100	66772500	61559100	49324500	38215100	50121400	46014300
Q9Z0W3	Nuclear pore complex protein Nup160	Nup160	64806600	68819800	57360000	59962300	61559100	64265300	50732600	59317400	62882200	59942400	56808300	52294500	68735400	56520100	58552800	53250900	42899600	40592800	60511600	65957300	75435400	69690900	68441100	76017400
Q9JJ28	Protein flightless-1 homolog	Flii	88065100	90157200	74740900	69372300	74652100	70191600	69336700	78498200	73585800	101156000	87318900	97897500	109349000	86299800	82532400	81991300	62962900	82501200	103040000	111270000	90240700	85935200	117461000	93496300
Q9EPL8	Importin-7	Ipo7	104478000	91594800	81382500	75726800	80655400	87255000	72351100	56294400	74248300	71678900	72892000	68462200	70822100	106936000	101609000	101618000	85018800	81420400	102751000	109560000	67681900	89812400	89753900	96500000
Q9CQN1	Heat shock protein 75 kDa, mitochondrial	Trap1	159008000	159781000	164791000	150676000	158877000	148655000	137957000	100809000	196512000	201504000	165806000	153421000	166445000	171360000	185648000	180154000	157922000	163603000	148121000	119164000	171034000	163160000	134472000	156818000
Q9DCN2	NADH-cytochrome b5 reductase 3	Cyb5r3	385702000	307818000	286103000	310320000	287089000	369218000	236940000	274735000	141436000	138934000	225896000	194736000	324453000	378735000	367721000	360213000	319927000	335165000	313297000	300730000	255517000	283834000	346405000	363602000
Q91V92	ATP-citrate synthase	Acly	141966000	140591000	162740000	168532000	125161000	139684000	141619000	112159000	184035000	195754000	147811000	157869000	197589000	154553000	133477000	132139000	122643000	118296000	215455000	217619000	189999000	173569000	238822000	201378000
P25206	DNA replication licensing factor MCM3	Mcm3	175492000	180917000	139187000	152295000	160099000	178706000	135192000	126312000	251892000	247497000	143793000	140521000	262569000	198521000	203007000	198724000	178598000	175635000	164347000	196171000	191236000	166302000	183506000	161877000
Q8C4J7	Transducin beta-like protein 3	Tbl3	48234100	39205000	33429000	32997500	34464300	45066500	29206700	46507300	50439600	50277200	36197400	33048900	41998000	42497700	46130900	48280100	37661700	37206700	41551500	42030200	37843500	40657600	48292400	40742800
P54822	Adenylosuccinate lyase	Adsl	191595000	199395000	191586000	195247000	175240000	178551000	195285000	151174000	148937000	148119000	223695000	222282000	221717000	182342000	144507000	146253000	139121000	137934000	191300000	205393000	206215000	196526000	161078000	203623000
Q9D6Z1	Nucleolar protein 56	Nop56	228975000	208089000	168219000	183299000	152624000	179573000	185909000	157716000	147472000	138940000	233132000	227133000	233846000	163548000	190137000	188401000	183123000	191947000	204821000	146757000	231321000	195320000	192060000	212896000
P17710	Hexokinase-1	Hk1	223748000	242616000	190331000	199453000	198180000	173161000	206636000	177656000	168310000	182135000	200556000	223556000	237800000	175632000	178228000	174195000	163964000	163507000	249533000	243709000	185037000	173109000	196909000	180494000
Q61147	Ceruloplasmin	Cp	59524700	48769300	53458000	56956300	57403900	51534200	107894000	109560000	57476800	53694900	35362400	31355500	43873800	36086200	45581000	42790500	86312900	92330400	23653100	25425700	31667900	38560000	33365500	35871500
Q64511	DNA topoisomerase 2-beta	Top2b	35953900	30019500	22264700	22018000	26566000	24920800	29451100	46923700	27672900	36054700	34113400	26474900	45859500	50689200	47015700	50799600	35244200	35004800	38931000	37345900	34817400	28173800	39000800	36997700
D3Z7P3	Glutaminase kidney isoform, mitochondrial	Gls	89744900	87110900	87606900	86185800	78323800	78479100	82720800	78804800	50753900	106037000	77674300	78540200	87804000	100010000	93832400	96357000	100984000	96829500	119560000	138880000	88197100	78040300	91851200	89669000
P27046	Alpha-mannosidase 2	Man2a1	52349600	52478600	50961500	55447100	44965500	46490900	114510000	95141500	59193800	68180400	53916900	54432700	62862000	52346600	53103800	53412700	57139000	59777000	48038400	56798000	58290200	51306400	56457000	54223600
Q8K2B3	Succinate dehydrogenase [ubiquinone] flavoprotein subunit, mitochondrial	Sdha	103834000	114096000	89859900	96422100	105051000	107943000	160049000	113252000	104586000	100650000	110288000	95191600	116876000	76135000	76168300	77222000	87973900	88987700	101237000	127730000	109587000	94945900	112568000	101702000
Q8BH64	EH domain-containing protein 2	Ehd2	67665200	69179400	87566500	68689100	101291000	97192100	93137900	83586900	128956000	160750000	68739900	72496300	96092100	112235000	102063000	108424000	85023600	86834900	109475000	105968000	70137800	70724000	86748700	81531500
Q9Z110	Delta-1-pyrroline-5-carboxylate synthase	Aldh18a1	200383000	211059000	217487000	208307000	200841000	200601000	134478000	123824000	104837000	175515000	145597000	151542000	173566000	151022000	183782000	176833000	148238000	145673000	195138000	177835000	148886000	199638000	196666000	205184000
O08528	Hexokinase-2	Hk2	120782000	115985000	105025000	95286700	116775000	122089000	75121200	99435600	122881000	112596000	94329800	94450900	113655000	122607000	150596000	129575000	112277000	114992000	82872900	72205600	87161600	107726000	70056600	78699400
Q3THK7	GMP synthase [glutamine-hydrolyzing]	Gmps	142750000	147250000	139509000	136852000	134351000	129030000	155661000	107710000	185614000	158704000	149087000	150395000	177104000	128994000	132350000	129113000	124102000	115652000	148747000	152677000	160068000	134619000	165491000	152212000
P17427	AP-2 complex subunit alpha-2	Ap2a2	107276000	139036000	165310000	131463000	135195000	125812000	158864000	165494000	160065000	111512000	125294000	116559000	120871000	146768000	133838000	136158000	98613900	100709000	123785000	128430000	106576000	138900000	155663000	132330000
P29341	Polyadenylate-binding protein 1	Pabpc1	439815000	455645000	609418000	509813000	525201000	523027000	375373000	425095000	332349000	316938000	456539000	467475000	447866000	588586000	696791000	668956000	581238000	598389000	487916000	454209000	500766000	470846000	555607000	510782000
Q9ES00	Ubiquitin conjugation factor E4 B	Ube4b	39869800	39094300	42459000	38692700	42976100	43944100	92695000	87018200	28684800	54456400	49383000	45079900	42955800	43927000	59166000	61559400	48234800	47543700	48839600	49258100	59956600	67035300	38605000	59520100
Q8K310	Matrin-3	Matr3	85095700	91678400	80697400	76250000	110004000	106049000	73401300	73109500	180553000	168427000	58114500	59805000	92449200	113041000	122939000	122191000	89390900	77445900	92273000	116106000	86311600	100653000	112602000	106293000
Q9D0E1	Heterogeneous nuclear ribonucleoprotein M	Hnrnpm	264383000	296559000	245203000	232857000	288289000	226959000	297295000	304970000	452329000	528295000	247436000	254950000	255392000	434112000	386202000	379667000	267943000	268187000	430510000	418114000	314693000	283281000	232282000	370234000
Q91Z83	Myosin-7	Myh7	147804	48006.7					457469	53009.7	76895.2	108130	3649770	3974910	16392.8	311582		298127				354757		108274	625181	409291
P06151	L-lactate dehydrogenase A chain	Ldha	2169900000	2355890000	2044420000	2073140000	1935030000	1821720000	1512560000	1878770000	1433240000	1583520000	2598600000	2495000000	1959530000	2312260000	1774530000	1591750000	1571250000	1541130000	2842980000	2706550000	1771970000	2331490000	2167470000	1864520000
Q6A4J8	Ubiquitin carboxyl-terminal hydrolase 7	Usp7	155008000	158628000	158070000	153252000	163928000	152077000	165613000	99041300	122716000	153102000	172980000	153408000	172410000	122178000	126667000	128860000	119207000	121628000	128792000	64613000	179772000	160591000	168343000	177192000
Q9Z1X4	Interleukin enhancer-binding factor 3	Ilf3	135739000	129257000	125945000	126433000	124591000	126353000	127258000	84181600	165839000	102161000	144846000	141436000	172610000	106785000	119412000	113487000	94390600	99462700	154324000	145016000	175120000	144519000	148545000	163658000
Q924C1	Exportin-5	Xpo5	96299000	89878700	86206000	81802900	75682300	73189200	57533400	65039700	77026500	88818000	76701300	54262800	75875100	105058000	92761700	93877600	60474100	58118400	114323000	105689000	77619800	90608300	98217000	106275000
Q80X19	Collagen alpha-1(XIV) chain	Col14a1	29373400	29323000	29678200	33854900	35305700	32276700	69023900	67871900	40562900	35805500	18318600	15857100	20453500	18092400	24311300	21504900	5877410	3122690	14629800	16274800	24502500	27452200	43905200	43730500
P24547	Inosine-5'-monophosphate dehydrogenase 2	Impdh2	136511000	132264000	117185000	126472000	136409000	138961000	172156000	148018000	87104500	110398000	188728000	196341000	117656000	116523000	135990000	130925000	121992000	133136000	168405000	109099000	188162000	208226000	102592000	150127000
Q7TT37	Elongator complex protein 1	Elp1	87209400	77933000	64638800	73827500	66785100	73645800	59884700	79098100	53989000	44024400	62760000	81865300	78656300	89502100	93380100	90785800	73548400	68547400	95876800	108361000	89341000	85039600	85800000	74226000
P39054	Dynamin-2	Dnm2	96877400	107181000	137335000	123380000	127320000	82606700	72910300	97940700	81264100	52102100	70964900	68242100	99980800	100086000	71087800	78003500	93168000	110111000	106986000	92371800	86520700	113063000	106813000	125902000
Q99K01	Pyridoxal-dependent decarboxylase domain-containing protein 1	Pdxdc1	61111000	50038600	58293500	52365700	55927900	62077900	56550000	68669400	67058400	73919100	62187900	56744800	60929900	63032800	74026500	72937500	61968100	57677000	47579900	49039000	63011500	49293600	67645000	51564200
P09103	Protein disulfide-isomerase	P4hb	425668000	336275000	475624000	393110000	382745000	524224000	462345000	769601000	519671000	505275000	341986000	328668000	304156000	797849000	705001000	774702000	742524000	717717000	482138000	506987000	289117000	436904000	335898000	359973000
Q11011	Puromycin-sensitive aminopeptidase	Npepps	117704000	96358500	116864000	92322300	109503000	99604700	100074000	150867000	128149000	115806000	78314800	82613500	83274700	170195000	165875000	174399000	155255000	155553000	124611000	149623000	77425600	96673100	111587000	97920100
P43247	DNA mismatch repair protein Msh2	Msh2	45609100	48708600	42832300	61329500	45068700	49623200	72596200	46594400	90374800	118092000	65843600	64371800	68889300	48223300	46477200	45725900	42686300	45485700	45242400	55335900	72467800	45548400	51597000	48793400
P27773	Protein disulfide-isomerase A3	Pdia3	861222000	789548000	783100000	775603000	727868000	926038000	643034000	1032450000	646596000	692177000	855012000	864546000	703741000	838149000	800012000	805223000	723239000	772727000	819892000	732133000	876814000	777132000	772917000	734204000
Q9CZU3	Exosome RNA helicase MTR4	Mtrex	56241800	53717500	66891200	56149500	73417000	68218500	36993100	93970600	93030400	80684200	53226800	52474300	56569700	72041900	76255200	72383900	68995600	62322100	50459000	48586400	65469800	60357300	58043200	64115500
Q8BWZ3	N-alpha-acetyltransferase 25, NatB auxiliary subunit	Naa25	52404400	46452200	52154900	40085800	41552500	38391700	52045200	54369900	151065000	145665000	65715400	51497000	76212000	84042200	66670600	73088500	62501500	60567400	92289800	93711600	68478600	50653200	112267000	77756100
Q921I1	Serotransferrin	Tf	447247000	531351000	510213000	426517000	548200000	541706000	430012000	705745000	1153710000	494542000	217350000	235612000	402060000	425261000	508145000	546441000	997117000	1030150000	241065000	283970000	299708000	287810000	274863000	311280000
Q68FL6	Methionine--tRNA ligase, cytoplasmic	Mars1	93859400	88587000	83250000	81040600	83086900	81803700	58064300	47162900	71735300	77328500	72356000	71949100	95137900	84968000	78058400	74139600	71014900	69502100	111694000	112351000	91391300	83842100	90346900	92569100
G5E8K5	Ankyrin-3	Ank3	16366700	18927000	17790000	15797500	27297900	13877700	19351800	18956700	22492700	25567100	18772800	17491500	25141900	22999200	25166600	24334100	20573400	18714000	17957400	18509100	19990900	21940400	17779700	26776700
P97807	Fumarate hydratase, mitochondrial	Fh	115376000	127343000	116133000	102287000	104505000	93931400	164099000	113253000	241965000	239931000	151459000	125077000	123478000	175402000	98907900	91109300	109837000	107555000	205638000	133019000	126304000	121861000	98878000	108839000
Q8K1M6	Dynamin-1-like protein	Dnm1l	121908000	135780000	116991000	130622000	122125000	104307000	82611400	94586900	81015000	76293700	131638000	124031000	115376000	104327000	101744000	100929000	79475600	82355800	100316000	109507000	127673000	122889000	85935100	119104000
P01029	Complement C4-B	C4b	35148100	35254600	40021400	38271900	39526700	37461400	61252100	52272100	25418300	23975300	18515500	19477000	13710100	6692290	11031500	9868230	17246500	18240700	10606400	12068700	15256300	11113700	18512200	16224500
Q8BMD8	Calcium-binding mitochondrial carrier protein SCaMC-1	Slc25a24	365298000	353446000	375562000	365770000	376615000	377082000	443091000	322064000	296945000	298794000	443385000	395798000	450126000	336261000	321943000	307826000	265748000	279124000	358930000	237660000	433713000	332186000	401328000	377439000
Q03265	ATP synthase subunit alpha, mitochondrial	Atp5f1a	1751660000	1705600000	1498670000	1555830000	1360530000	1388720000	1830300000	1430150000	2031450000	2084480000	1672700000	1648060000	1530290000	1351700000	1188990000	1263720000	1336740000	1223900000	1278000000	1492180000	1547760000	1470230000	1462810000	1542280000
Q9CU62	Structural maintece of chromosomes protein 1A	Smc1a	60602800	60556300	49912200	51761000	53687500	53982100	47128900	46974800	58029100	53633400	45859600	43347100	72737100	66779300	68352500	69455400	56229700	59360400	60105900	59209500	65808000	62749900	53906500	55581100
P02088	Hemoglobin subunit beta-1	Hbb-b1	7710360000	8293350000	11376000000	12397000000	15350100000	12736700000	4595340000	6632250000	3622550000	4032020000	10324400000	9767840000	2160340000	3582040000	5757390000	5868350000	11996400000	12031000000	4071540000	3003740000	7531130000	9139960000	6474400000	6259340000
Q9WUB3	Glycogen phosphorylase, muscle form	Pygm	64572300	58231100	9165320	7074460	22822200	16206900	55512400	91591800	32205600	24069800	264178000	232094000	72990800	80651100	32493900	30088000	3178780	2435140	20789800	29298300	53767800	64579800	2495960	2130650
O54774	AP-3 complex subunit delta-1	Ap3d1	63390500	60068100	58543300	48158500	57255400	58514400	61830700	42007200	79405600	71556700	54583900	58291200	65512100	75572900	69041800	69723200	61965100	60236000	80070500	89467800	56821900	58156800	64902900	67887700
P47791	Glutathione reductase, mitochondrial	Gsr	115542000	123520000	119932000	104358000	106615000	93203400	155455000	110675000	152179000	285669000	128325000	124312000	129119000	87092700	93534500	87761800	145395000	138637000	44694600	97979900	123693000	102715000	109458000	102205000
P28271	Cytoplasmic aconitate hydratase	Aco1	61012200	59502100	82235000	68265700	76506500	78585900	66661200	65641000	74324700	80976100	65029300	65690100	74865500	105327000	94443700	102953000	97158900	94658600	86832900	87380900	64883500	59565600	88514400	72512800
Q8BIJ6	Isoleucine--tRNA ligase, mitochondrial	Iars2	61022300	52911800	82376100	73982400	83882600	80674200	75632000	78773200	104781000	72909600	52865000	52115800	62524800	95668200	93645900	94313100	89891800	83529100	69987100	76425000	52804500	50371200	68089800	73426300
Q7TMK9	Heterogeneous nuclear ribonucleoprotein Q	Syncrip	352949000	309075000	334782000	326394000	307221000	354855000	248425000	315490000	389771000	453313000	337007000	363384000	372508000	308456000	330900000	340937000	285911000	284573000	366427000	412800000	397737000	386029000	396707000	368389000
G5E870	E3 ubiquitin-protein ligase TRIP12	Trip12	143566000	143464000	114260000	118043000	97358100	105441000	42203300	51708200	97186200	101287000	57642000	45365100	173258000	86741900	91726100	86115500	66591700	72034300	51131200	47681900	42970200	37283400	49997500	50730200
Q3UEB3	Poly(U)-binding-splicing factor PUF60	Puf60	125170000	125117000	112062000	117780000	108202000	113146000	82622200	89450800	123310000	134841000	112094000	110146000	133939000	100149000	103717000	97275100	85271300	77222500	90427600	92129500	116031000	121454000	112909000	116530000
Q8CFI7	DNA-directed RNA polymerase II subunit RPB2	Polr2b	80031100	78201400	37459500	42600700	52332400	57952600	35984500	77276600	57158700	59383300	49665800	44775200	55806600	84072500	119803000	119018000	79503300	68407600	91555100	33955400	55305800	54938900	42534400	41162200
P20918	Plasminogen	Plg	102533000	105479000	111443000	102353000	159650000	174322000	104153000	117883000	36377500	73736100	112620000	108723000	91101400	75947300	73214700	72085000	105543000	112548000	104702000	112009000	118473000	107865000	127775000	107830000
Q9Z1Z0	General vesicular transport factor p115	Uso1	50295100	55486000	42005900	47065000	42682500	55843300	55010600	38864600	91379900	71034700	58062300	55692000	51870500	48756200	53036100	59264900	53373000	53042800	36489000	35960500	52141400	45420300	52663000	49637700
Q8BML9	Glutamine--tRNA ligase	Qars1	158282000	143853000	138006000	128535000	123630000	142506000	142853000	93236400	151729000	97216400	156996000	137079000	149741000	153493000	156566000	152973000	134479000	131044000	167951000	180136000	150150000	154182000	146221000	139413000
Q8K224	RNA cytidine acetyltransferase	Nat10	36283800	34956300	33233800	31908700	33117600	38496500	36921600	39408200	60019600	62021700	48533100	28253700	46251200	43164400	44172400	48290600	40210200	39005400	50350700	50018300	44980400	43643100	44896700	41242300
Q9DBG6	Dolichyl-diphosphooligosaccharide--protein glycosyltransferase subunit 2	Rpn2	245252000	270155000	253244000	268879000	337164000	237477000	260786000	228601000	393857000	379899000	292897000	273574000	287438000	184574000	196150000	202189000	180060000	181069000	196281000	193644000	311294000	273932000	185797000	232959000
Q01405	Protein transport protein Sec23A	Sec23a	66353000	68773700	51739200	59008400	59717800	68264600	65621700	64223700	81260900	70844200	47512200	43166100	78217500	55865300	79027800	82209900	70417400	66421000	63229800	68142500	56560000	66471900	83727100	60749000
Q64674	Spermidine synthase	Srm	320035000	346605000	378376000	369954000	314111000	296345000	190930000	293141000	69044000	155886000	286865000	303860000	277358000	322335000	342660000	341743000	299320000	296019000	217388000	213914000	275137000	360510000	309551000	329264000
Q6ZQ08	CCR4-NOT transcription complex subunit 1	Cnot1	81872900	84186900	127149000	113853000	117873000	104508000	51218400	64005100	60954700	67014600	60197000	55664700	64613800	137459000	149356000	148762000	124231000	126448000	93864400	94008600	62767300	102383000	73534200	106225000
P13541	Myosin-3	Myh3			22853.4				127370		112728	141947	207358	85322.5
P07742	Ribonucleoside-diphosphate reductase large subunit	Rrm1	85960700	90917300	93783100	105389000	90179200	90090800	60204000	87631600	87375800	67402400	127974000	114583000	78875900	99547600	95186700	95917400	77160400	84765800	69636900	49018600	112686000	94223400	83488300	92093000
Q80UG5	Septin-9	Septin9	162748000	218904000	256704000	197726000	248443000	225041000	164404000	182737000	274929000	162363000	157554000	148906000	183519000	205747000	232732000	226861000	227240000	236076000	216899000	191935000	179416000	187151000	187765000	221265000
Q8R1B4	Eukaryotic translation initiation factor 3 subunit C	Eif3c	156012000	175290000	173006000	163737000	155189000	150106000	202719000	112340000	113854000	93341700	197591000	197843000	194480000	187169000	154715000	157236000	146748000	145753000	234460000	250598000	222840000	203248000	190707000	179985000
P14211	Calreticulin	Calr	318893000	275886000	297967000	310685000	300125000	300204000	421201000	364139000	413107000	461280000	437484000	384580000	358132000	313497000	313925000	362553000	396774000	360540000	351649000	382016000	395796000	341490000	467268000	363549000
P08071	Lactotransferrin	Ltf	58148300	54362500	33297500	41728900	60430400	86361600	385739000	473055000	70205400	73990500	50200700	47855800	58503700	53349900	35246400	39583900	38091400	45827200	53546400	50274000	55328700	55573500	41892300	42273200
Q00519	Xanthine dehydrogenase/oxidase	Xdh	55253300	45627700	47776900	51907100	49132800	49159000	91346200	51801700	77646200	116897000	38483000	57116600	83072700	63185500	47054400	47633800	41506700	39034200	65842700	49365100	44615200	49900600	58901100	63667100
Q99KK7	Dipeptidylptidase 3	Dpp3	116041000	118800000	120949000	114539000	101941000	110176000	118840000	107800000	111758000	197960000	178535000	140895000	205344000	110703000	98650700	92349300	88397400	83736100	115388000	112792000	146962000	120256000	121432000	151305000
Q9WVK4	EH domain-containing protein 1	Ehd1	67756400	94011100	59576000	61684800	71360400	65770400	99251600	91367600	53650700	63466400	65239400	63795900	80325300	92965700	63890700	68260600	46645200	56664700	85868600	93327300	80019400	69575400	67170900	66845800
Q8BTI8	Serine/arginine repetitive matrix protein 2	Srrm2	112302000	109137000	90900700	94332600	89660700	74123900	35847500	52511100	67945800	70589500	65249900	73931700	114534000	74404500	81182600	80761400	69691700	70028300	67634600	65501700	100974000	109944000	76340600	93745200
P46935	E3 ubiquitin-protein ligase NEDD4	Nedd4	181781000	195311000	136697000	156470000	167515000	178025000	142161000	147057000	199961000	222066000	142892000	163739000	266277000	174617000	152876000	153455000	156800000	135955000	202723000	224534000	189237000	173888000	156183000	191151000
P14824	Annexin A6	Anxa6	194923000	192608000	161864000	180974000	158873000	176661000	357898000	297685000	168848000	151588000	196711000	200944000	226980000	192225000	142429000	148653000	119974000	130867000	214616000	186680000	197978000	192104000	236656000	225268000
Q61879	Myosin-10	Myh10	3569140	4567730	3080320	2397690	3532250	7658720	7756010	5081600	8207320	8009910	5343650	4018970	2170450	1471130	3220890	2710770	5512860	4665800	1550640	1061580	747206	1438570	3417470	2673560
P39053	Dynamin-1	Dnm1	65268000	74578800	47200800	48421000	52918400	52665800	50701400	43459800	78246400	76236500	59455700	54477500	79543600	75415700	54511100	52541400	37516700	32069600	105227000	92314700	69238600	62102000	65083400	58776000
P24527	Leukotriene A-4 hydrolase	Lta4h	184613000	184745000	159534000	161867000	159185000	163201000	401590000	264547000	191488000	170324000	254457000	226855000	219317000	186726000	183881000	182995000	147629000	152893000	205886000	198293000	226877000	200556000	208368000	194733000
P07356	Annexin A2	Anxa2	1037880000	803752000	1030780000	851511000	732521000	995870000	797951000	1398540000	1458680000	1310020000	826098000	642917000	1054240000	1532900000	1319150000	1258550000	960726000	899791000	1056160000	1154730000	772891000	787669000	1010810000	1068320000
P97496	SWI/SNF complex subunit SMARCC1	Smarcc1	68657900	52802200	52288300	39157600	43397200	52866700	41433400	56768600	38511800	48563300	42847600	39912900	47774000	70560800	83253100	87514300	69174700	61767000	40953400	47458800	48612900	46637700	55837400	51021900
Q8BMS1	Trifunctional enzyme subunit alpha, mitochondrial	Hadha	123677000	132393000	117677000	109402000	123607000	98384800	139664000	96390700	216734000	222116000	136012000	115179000	123985000	116648000	85699700	101260000	63934700	65177800	153048000	195136000	142317000	124371000	167780000	151652000
P62196	26S proteasome regulatory subunit 8	Psmc5	165912000	175912000	153827000	156046000	141801000	155508000	146820000	126606000	265450000	185641000	196166000	176761000	197828000	152348000	135446000	137141000	106883000	106574000	182928000	214719000	197356000	175664000	160877000	157469000
P11983	T-complex protein 1 subunit alpha	Tcp1	525856000	505646000	486084000	491172000	427308000	518331000	567725000	492775000	593604000	508891000	600193000	552834000	550322000	466505000	503300000	499071000	458373000	485908000	404132000	241174000	546991000	505088000	505562000	516936000
P06909	Complement factor H	Cfh	67057800	74819600	66303600	61602900	86056500	94741300	116681000	88806200	41218800	64329800	50620800	43160100	36506900	21420700	21328100	22577100	59557900	62305300	25547400	17331500	44311200	39503100	26848000	33206300
P26638	Serine--tRNA ligase, cytoplasmic	Sars1	130077000	133888000	116847000	128849000	108052000	105826000	122325000	82797300	114986000	156732000	134252000	117671000	123893000	108021000	143738000	146247000	145495000	167783000	108546000	114728000	139814000	121892000	131354000	129848000
Q6GQT9	Nodal modulator 1	Nomo1	41472600	46457800	47061300	46891600	41014700	45447000	58418500	46560600	55874700	51277100	39283300	43223300	54330100	35185000	41783000	34933700	40433700	38310300	70699900	63510700	49881800	42143100	53123200	42933500
P38647	Stress-70 protein, mitochondrial	Hspa9	622072000	529777000	588739000	577646000	557359000	549252000	392132000	527668000	566546000	497935000	429071000	430114000	512324000	656337000	633066000	601188000	562892000	579381000	640570000	636528000	424183000	525384000	548661000	488875000
P05784	Keratin, type I cytoskeletal 18	Krt18	59386200	70392800	37185500	41463900	70796800	71123100	71493400	81385800	150986000	107962000	64248300	64111700	145707000	134930000	105068000	107283000	42296200	40645200	162736000	161633000	103580000	144892000	35026900	50488700
Q9ERD7	Tubulin beta-3 chain	Tubb3	4896980	4435200	5520200	3181360	4688540	4736790	4035870	1668260	7411940	11538700	4417280	2990190	4309150	3270000	3061970	3060430	3858500	3149630	1997340	4560620	3573180	3318170	4279150	2275370
O54988	STE20-like serine/threonine-protein kinase	Slk	29785500	23845000	28733600	28846900	29538900	35073600	17090000	31033100	30499700	28016700	17064500	18171400	19310800	36797900	39389600	41087100	37616600	38581700	19312200	14377700	13168500	24156200	25638700	26954700
Q3UPL0	Protein transport protein Sec31A	Sec31a	103064000	100700000	102868000	100201000	96429200	106483000	64370200	96946500	69950900	74263100	78969600	89527800	121361000	121433000	121799000	117153000	96501400	100688000	123811000	112271000	95217300	104718000	107648000	124246000
Q6P2B1	Transportin-3	Tnpo3	25301700	27289800	32527200	32881400	34127500	31389800	14829300	25889300	39517600	38295100	20718100	19272100	23482700	29959000	32793200	36327400	25448800	24694300	20928300	19244900	19916500	25095600	26850600	31492100
P26041	Moesin	Msn	429608000	450604000	392712000	417035000	328222000	374596000	197201000	301562000	184847000	152756000	217739000	228946000	410775000	315362000	344364000	349955000	298473000	317823000	156111000	104396000	257175000	365284000	246213000	290206000
P58871	182 kDa tankyrase-1-binding protein	Tnks1bp1	34960300	32207100	29391200	31500100	32909800	33157200	18810800	22426900	31576000	28065900	20590000	21673500	28664700	32696800	25900600	26460800	26047900	26792700	40507600	43247300	28279600	30934000	32716900	35534300
P02468	Laminin subunit gamma-1	Lamc1	52420500	43463200	38439900	44999300	48028500	50554500	51614300	48420200	74492700	53823800	64934700	55948000	58589700	33482300	49427400	51841900	62997700	62121200	44944200	64188300	64610600	49634500	50092800	41734100
Q9CW03	Structural maintece of chromosomes protein 3	Smc3	87045100	77084200	73027700	72497600	65676000	78938000	63192600	99729600	93037800	111737000	61595300	88126400	78602300	96299400	109664000	119652000	76373900	76778900	49281400	58526700	57651700	78407000	65047800	70493200
Q62318	Transcription intermediary factor 1-beta	Trim28	65964500	59251600	62324800	56954700	63828300	74656200	107194000	111989000	50920700	42111000	105757000	97887600	71956100	164674000	162510000	165179000	150629000	145227000	148495000	164764000	96908700	102902000	70660200	69633500
P16332	Methylmalonyl-CoA mutase, mitochondrial	Mmut	57791000	54723100	45740900	49734800	44066400	44058300	59941300	57668500	47990800	78088600	53554200	52404900	56272800	43231300	51992900	52572500	58802500	57458400	47047200	46748000	52308900	48095000	56863400	51524900
P26231	Catenin alpha-1	Ctnna1	41446300	44995300	42307400	40130700	38693100	42201600	37885000	31971300	50865800	48010600	42762200	41443200	52476100	37669400	45272900	39032600	28924600	28080800	52603700	49849700	47587000	42216400	49727500	48561000
Q4VA53	Sister chromatid cohesion protein PDS5 homolog B	Pds5b	82149400	89623400	72405500	76915600	83089700	76779200	95099700	81365300	94877800	111466000	98347000	88310000	127604000	131192000	159655000	149011000	144526000	139759000	79878100	94397200	101175000	100326000	69987900	78463600
P42932	T-complex protein 1 subunit theta	Cct8	779995000	735865000	711372000	710608000	692086000	703423000	777603000	637356000	509251000	514001000	826835000	856137000	849734000	727516000	764901000	786465000	654719000	647644000	707960000	608947000	895659000	770629000	765774000	765964000
P56960	Exosome component 10	Exosc10	35869300	41688800	37705500	40265000	35500500	38102000	37769800	39938300	47961200	49027600	38119200	34187700	44896400	48604700	56312800	53652800	42997900	40121500	44989800	35301100	42232800	43581800	40727600	48816500
P19324	Serpin H1	Serpinh1	257294000	267735000	247143000	230118000	252105000	245697000	417231000	421122000	253379000	389125000	359051000	361873000	242543000	256555000	260516000	286421000	319361000	271391000	426745000	403955000	319578000	355436000	217956000	256435000
Q8CIB5	Fermitin family homolog 2	Fermt2	54255500	45895200	50111600	40570600	47048800	56121200	53455500	46863400	77227000	72598600	50102500	48353700	64495300	40454600	45998100	46857400	38740200	37538500	44239400	47624700	46648800	55047200	51032200	61251600
P60335	Poly(rC)-binding protein 1	Pcbp1	376757000	402123000	354725000	368679000	380798000	363798000	351545000	231300000	330374000	333544000	379862000	376265000	457172000	371104000	430151000	432915000	335545000	299331000	387177000	468194000	406356000	401454000	409558000	402936000
G5E829	Plasma membrane calcium-transporting ATPase 1	Atp2b1	35680600	58390400	40947000	44647400	32530300	32667300	61034600	44905200	145382000	125228000	68235600	71937700	50925300	31893500	51570400	43988100	39519700	34618300	74788400	74294100	80104000	58663000	45018100	36922000
P13864	DNA (cytosine-5)-methyltransferase 1	Dnmt1	36418100	36206900	36815100	38187600	31671700	34553700	34831000	48357600	53606200	46653100	35222900	34195700	37056100	38963000	39500200	41433900	40817700	37053200	48806600	53149400	37864000	44879500	43052600	44469700
Q3U7R1	Extended synaptotagmin-1	Esyt1	49235800	50354800	61411600	56091200	49608500	52300500	90082300	44830000	121214000	100132000	77116400	68549500	72347800	47202000	67333000	59538800	42577800	39319400	72873300	74659300	57584800	55088000	68787800	61334100
Q9D0I9	Arginine--tRNA ligase, cytoplasmic	Rars1	491431000	381921000	236231000	293484000	182401000	393208000	310478000	516426000	299426000	380191000	282590000	254487000	334891000	462314000	497326000	491634000	400400000	411736000	307835000	324536000	293604000	299979000	318263000	301517000
Q6DFW4	Nucleolar protein 58	Nop58	180625000	197571000	124896000	165317000	157388000	165152000	168223000	123895000	210588000	221788000	156837000	185414000	199429000	160934000	173635000	181977000	150490000	148485000	160422000	121012000	187396000	189588000	188260000	195851000
Q76MZ3	Serine/threonine-protein phosphatase 2A 65 kDa regulatory subunit A alpha isoform	Ppp2r1a	259532000	247232000	258461000	246065000	259314000	247364000	289874000	218603000	305846000	268156000	293912000	354086000	348403000	239566000	248221000	230611000	235865000	229562000	340368000	403715000	334651000	316965000	419223000	327092000
Q8K4Z5	Splicing factor 3A subunit 1	Sf3a1	86553500	88323800	80198200	84078900	95247500	86957500	64993200	104248000	96317000	118407000	65171800	62003600	99106400	110807000	119303000	118139000	82290000	84603700	61700500	72694400	79076900	91176000	89114100	87977400
Q00897	Alpha-1-antitrypsin 1-4	Serpina1d	354176000	339002000	339579000	352288000	304671000	312599000	572990000	451896000	407872000	365914000	224541000	235856000	159762000	131179000	139467000	127255000	235905000	236018000	201955000	162615000	275920000	239980000	203389000	241292000
P60122	RuvB-like 1	Ruvbl1	254808000	295618000	248220000	265998000	230089000	212890000	221834000	124050000	149867000	168554000	226842000	244430000	344101000	175500000	183093000	175346000	157037000	149058000	246620000	256587000	279908000	244778000	296324000	258599000
Q99L45	Eukaryotic translation initiation factor 2 subunit 2	Eif2s2	141942000	139051000	149243000	162916000	155814000	150718000	106637000	112730000	154222000	164383000	146279000	140880000	147285000	171634000	153996000	147194000	131591000	139811000	164680000	177784000	150805000	144603000	124062000	148239000
P80317	T-complex protein 1 subunit zeta	Cct6a	314046000	468323000	319853000	324467000	266513000	287855000	298354000	323752000	410051000	379723000	405602000	385109000	583038000	300942000	331132000	316952000	244140000	260223000	202929000	172784000	383612000	327598000	247482000	320503000
Q9WTX6	Cullin-1	Cul1	56276000	57115600	52161700	54866700	58367200	50056600	70704500	76435200	118410000	111269000	63796900	53471300	66836400	71476100	63687100	70172000	48133600	46076900	74830000	79255000	73734400	68986200	65506400	54686500
Q9WUA3	ATP-dependent 6-phosphofructokinase, platelet type	Pfkp	113965000	103819000	100391000	93589200	101138000	96679400	94744400	112914000	46407100	47073100	89603800	104957000	99028800	84844200	74364800	86975400	93393800	92673800	77021000	71326900	82060600	76098500	99732700	94354900
Q8CG48	Structural maintece of chromosomes protein 2	Smc2	104989000	73767500	76531100	77955700	97433200	92210400	63106300	82315600	84117600	97908300	77057000	81109400	106290000	100111000	103730000	107348000	84823500	76090600	77041000	62118800	93834700	102206000	91230100	102265000
Q922R8	Protein disulfide-isomerase A6	Pdia6	719414000	693577000	750812000	710917000	666590000	714718000	482089000	445156000	573312000	607891000	659194000	700748000	708599000	601297000	643089000	654279000	731435000	806801000	574837000	552143000	656557000	633824000	642185000	676080000
Q61033	Lamina-associated polypeptide 2, isoforms alpha/zeta	Tmpo	43279200	39096800	41772400	32865900	39348900	45148700	73470300	60049500	117849000	95602700	38380100	57647200	45127800	47709500	58863300	58626300	56233600	54502100	51357000	49818900	49079300	51779400	50000600	38647300
Q0GNC1	Inverted formin-2	Inf2	42466400	42335600	36146500	40245400	44457900	41303200	41150400	37152400	59258700	50851100	42644200	38340800	47525900	43187500	49573500	41692400	38582600	34078100	67101800	81069600	44104600	59539100	42857600	50254200
Q9D1A2	Cytosolic non-specific dipeptidase	Cndp2	86591100	79966600	87936800	81292100	75373400	81394200	133666000	129618000	97334900	87750700	95765500	96565400	112664000	129496000	118082000	122683000	97690900	96150500	99249600	76374600	91611600	87822700	106806000	109859000
Q62009	Periostin	Postn	28033200	33975600	51095500	39355500	36422600	37470500	71550100	59813900	58306200	57080400	33454100	34420100	52685600	47710000	46753200	36138200	10679000	10669400	32325100	36207500	34163700	41929900	72208000	78611500
P05555	Integrin alpha-M	Itgam	128995000	135081000	138992000	135029000	114296000	115517000	278008000	200489000	69232100	78392600	113453000	125693000	169202000	129434000	92100500	98174000	93879700	97159900	123927000	63492400	133364000	154184000	142618000	161179000
Q6NZJ6	Eukaryotic translation initiation factor 4 gamma 1	Eif4g1	114901000	100459000	132014000	128282000	113573000	118972000	123219000	126214000	110593000	174177000	88612500	83349200	91308800	119001000	115107000	120516000	90703300	88308100	101400000	74505000	98307100	128613000	100746000	110687000
Q8VHK9	ATP-dependent DNA/RNA helicase DHX36	Dhx36	30417400	29178000	25739400	26570700	22714700	22047300	22306700	28931900	40834800	40577900	26827100	30985900	32817800	27436400	32522200	36367300	24747100	23253500	33452200	32102600	32836900	27049700	45408000	34228700
O70318	Band 4.1-like protein 2	Epb41l2	81755900	90717500	77050400	77032500	64913100	65766700	78935100	76242300	60048500	58148900	70665100	84842900	95054600	74678000	74001500	70959300	47839500	47510200	58742500	56804300	90997600	97345500	73411800	80461200
Q80X82	Symplekin	Sympk	22082600	21250600	16971500	19606100	21581300	23280200	14660400	23053400	54796600	41270300	34403900	37295500	33073500	32452400	23540800	25346900	12994900	15216800	37885800	46138600	32828500	25744200	18414100	27541900
Q9QY06	Unconventional myosin-IXb	Myo9b	13933700	10448400	7468930	10063200	10433500	9705040	16941000	9798580	18096100	18310700	11701200	10353500	14461300	12357000	9958020	10807600	7207890	5483760	20926700	18925800	12229700	11138100	16761500	12271600
Q9D8N0	Elongation factor 1-gamma	Eef1g	451298000	343824000	305777000	286280000	278920000	300401000	260167000	745894000	393617000	431444000	206176000	236153000	194737000	598927000	626411000	649563000	595646000	589298000	259668000	246649000	159754000	284274000	330150000	388125000
Q99KP6	Pre-mRNA-processing factor 19	Prpf19	192703000	194950000	156038000	172955000	160728000	169741000	166082000	135615000	185631000	154043000	214129000	223244000	256380000	190727000	188716000	212962000	191853000	195132000	230053000	253517000	215276000	204534000	245195000	215429000
O55029	Coatomer subunit beta'	Copb2	73793800	66404200	50188800	61983800	67706900	63959000	60193000	78909100	100419000	96434500	56701300	56271200	81843300	107951000	110823000	139871000	93966700	94631100	61043400	68585800	60903000	57486500	75560200	58837800
P37040	NADPH--cytochrome P450 reductase	Por	57569200	59436100	62905700	60090900	58840000	62933500	80139600	64227400	95727200	109089000	81662900	80143600	73129900	63316300	70635600	70426700	81525400	80857600	56869600	62245100	58550500	60869700	79458800	72558800
Q8BHB4	WD repeat-containing protein 3	Wdr3	53508300	57489500	43030800	50383700	50085100	43554600	42475400	49409800	37726500	44799900	53453000	47998600	52753400	47514000	48904500	46440200	38174700	37750500	60319300	68428800	55231600	51007000	45902600	55821100
Q8CAQ8	MICOS complex subunit Mic60	Immt	145031000	142514000	161471000	122843000	146299000	128182000	228327000	182437000	234830000	206425000	153140000	156700000	133162000	164686000	177892000	179154000	161623000	154943000	201148000	172924000	134385000	174547000	129310000	130537000
Q99KE1	NAD-dependent malic enzyme, mitochondrial	Me2	72656700	79036200	70100200	74374200	67636200	62435800	99389400	64446300	76803600	94802900	81695200	80877900	78268500	57901600	57255500	49251000	55503300	54084100	44556100	55225800	70370600	68120500	48145000	62876700
Q6P542	ATP-binding cassette sub-family F member 1	Abcf1	24795000	30359200	22971800	25276400	23406300	27574500	28693300	24704100	47911800	41181600	36065500	27820500	30841200	29159200	25776400	33238500	29498400	27829100	29310600	32421900	34267500	29619200	25832000	35533600
P42567	Epidermal growth factor receptor substrate 15	Eps15	46368800	47834400	46698400	46155400	44947300	42383900	39899600	39411700	28062100	31656400	44536700	45922600	62872400	42706000	48333000	42947300	40770500	38747800	44528400	47378000	57707000	50857300	63043100	56609100
Q9Z1F9	SUMO-activating enzyme subunit 2	Uba2	119647000	114440000	95767500	102703000	99252700	97819700	82003900	78716800	77501600	66363700	77897800	93722000	139031000	86838600	85883900	83186600	75808400	68905500	104125000	75187500	115637000	104975000	99703200	100958000
Q571H0	Nucleolar pre-ribosomal-associated protein 1	Urb1	16691400	20466000	15412400	17267300	17763000	16477200	15010600	14398600	18688200	23887100	20948200	18784300	24487900	16095400	18912800	16157500	10976600	12369200	24243500	19169000	17410100	21068500	21380500	21043700
P21614	Vitamin D-binding protein	Gc	164265000	169914000	150723000	164560000	191688000	185345000	200320000	186508000	102355000	130280000	96969800	96761100	57104800	48343800	59045900	54907000	115868000	113206000	70379700	63799200	89934100	107959000	59650000	58854000
Q9D662	Protein transport protein Sec23B	Sec23b	29038700	26178200	25463700	26687700	22378000	20713600	41986400	30853400	54557300	48322600	29134300	31755000	31881700	27505400	26629800	29685700	28107100	20833900	34472800	39744700	40062200	34005700	41162600	38037600
Q8R081	Heterogeneous nuclear ribonucleoprotein L	Hnrnpl	202003000	214406000	166440000	170090000	190204000	173239000	174517000	153732000	211797000	352087000	239160000	243995000	281031000	173477000	187956000	179398000	144661000	153571000	252340000	282593000	282555000	241412000	264534000	217219000
P23249	Putative helicase MOV-10	Mov10	97394500	103380000	96700400	80483200	82341800	86820400	209828000	171531000	70004500	93109300	209953000	201873000	140811000	130131000	97395700	104068000	77738200	72694700	121128000	123574000	146475000	156104000	87602600	117689000
Q9Z2I0	Mitochondrial proton/calcium exchanger protein	Letm1	71196800	67293100	52755100	59483700	53002400	52405000	45953900	86971600	69631200	63612100	65315100	64759200	66988000	76680400	76269300	79114800	56081700	54808100	73624900	70774400	75069200	75920100	49606100	48054500
Q5SW19	Clustered mitochondria protein homolog	Cluh	32719900	26667700	34240800	36738500	27665700	33442700	22567700	29937700	24435800	40158300	26787700	28830400	20956300	41898800	46569600	47282600	42700800	42559200	23553900	24565200	31441200	32074100	35296000	36503500
Q61554	Fibrillin-1	Fbn1	9169270	8683210	10326300	10918600	9767710	12323800	15477500	17366500	3931090	5267390	5563120	8856430	17058600	11747200	8058770	8227650	10073900	9074400	14139300	11234200	13468200	11219400	16244300	15339000
Q05D44	Eukaryotic translation initiation factor 5B	Eif5b	63226100	75561500	61463100	66900500	42195800	48329600	56619500	46615900	42613000	42273000	82326300	79806200	75965000	62971200	68233800	65524200	59431800	56031200	70179100	93322300	76720800	65362300	92205400	67268200
Q3UW53	Protein Niban 1	Niban1	30956600	22712700	18056700	19962500	23267500	22590800	31067700	28099500	43570100	41997300	21532100	25554200	27557100	41768800	48292500	44029100	46845200	45250000	35240200	36216100	26033100	25933800	23409900	30073300
Q6P9Q4	FH1/FH2 domain-containing protein 1	Fhod1	30746200	30996000	26015900	34361200	26967500	27074000	21526200	17093000	23457700	19930500	29130600	29802200	36956500	36925700	37928900	34737300	20020500	22221200	55101000	55603400	36497100	36457700	41659000	32262700
P22437	Prostaglandin G/H synthase 1	Ptgs1	94519500	107458000	126694000	116805000	115282000	103883000	106701000	91234700	101335000	117264000	106328000	118877000	92149100	97085400	92488700	93002900	97260500	109931000	99659800	89897000	110635000	96869000	50267000	105250000
Q8BHG1	Nardilysin	Nrdc	46007600	39525500	41866800	43161800	31552000	39497300	50383200	49342000	49064600	46446600	44086800	46587100	41731500	39365500	50325800	47786100	41233500	46712100	39858400	29424300	43836100	47377600	49756400	50130400
Q62167	ATP-dependent RNA helicase DDX3X	Ddx3x	171575000	158036000	150235000	153795000	135986000	147900000	174367000	152577000	202858000	186266000	172564000	169290000	150907000	164985000	141821000	144389000	117250000	113611000	187110000	182888000	163475000	183775000	218515000	209372000
P47738	Aldehyde dehydrogenase, mitochondrial	Aldh2	315863000	299084000	291240000	274417000	308234000	307931000	407067000	412384000	389828000	339604000	337121000	351594000	303017000	372673000	323638000	324830000	371256000	378773000	444740000	497573000	342843000	343273000	366854000	290116000
Q8BH59	Electrogenic aspartate/glutamate antiporter SLC25A12, mitochondrial	Slc25a12	86807400	69646900	67631200	70753100	77996900	82453400	86979400	114771000	134744000	132040000	83675200	85820700	71863700	106787000	86914200	88807100	91121300	97458100	156399000	164449000	71105600	70469600	82489600	90520900
Q61543	Golgi apparatus protein 1	Glg1	39000300	37423300	39556400	35210200	32077500	30622300	49075100	38651300	46382900	62064800	35810200	29422700	44235900	45410100	33693100	37101600	42175000	46361600	43744600	43350900	39061100	39678100	38132300	35554000
Q8R146	Acylamino-acid-releasing enzyme	Apeh	45077600	44179600	62064900	63826300	62989300	62266300	40816800	37616100	53593300	63245800	58585400	61672200	56055200	47157200	51052000	50801500	63623700	67045200	38617300	34419300	58007000	47166300	50141900	44740500
Q8CIN4	Serine/threonine-protein kinase PAK 2	Pak2	106877000	77331400	62814800	62548300	66727100	83904200	48412700	86828200	60775500	62287100	69308400	62038600	78678500	125455000	123397000	121057000	96639400	92713800	69766500	65805200	72320800	70510300	68888400	77596300
Q0KL02	Triple functional domain protein	Trio	24091700	23382600	18240100	21035000	21643500	20000000	22891300	19113000	29219100	28144000	23873300	24902400	24210600	18217000	23806000	25113300	17211300	18798600	30208800	30633700	26207000	19968100	31305400	22988900
E9Q912	Rap1 GTPase-GDP dissociation stimulator 1	Rap1gds1	69545000	69444500	61737300	61561100	58288800	61852200	66470200	47592100	66459400	82922700	60224500	64620500	74457900	73303000	80838600	92267600	84782800	93937400	66804300	59138000	70412400	70435400	76426400	73709200
P50247	Adenosylhomocysteinase	Ahcy	140479000	155886000	241155000	217865000	253642000	236754000	142273000	173950000	155845000	113729000	144612000	149620000	133673000	209477000	235497000	238628000	231335000	232527000	134078000	131122000	155230000	186123000	172120000	162217000
Q9D819	Inorganic pyrophosphatase	Ppa1	187700000	196239000	206830000	198981000	179727000	196469000	209200000	182097000	178400000	283447000	239168000	237308000	200597000	173020000	201560000	197597000	184265000	186505000	160752000	139605000	206402000	190362000	229348000	233663000
Q9DBG5	Perilipin-3	Plin3	56841000	66915300	67004400	60011100	57464500	60169300	56985400	36731000	156224000	108922000	55123100	71991800	92105100	67883500	75343500	83825200	80992100	82446700	46301100	35061000	70369800	66807200	57263400	61202300
Q60902	Epidermal growth factor receptor substrate 15-like 1	Eps15l1	44229000	42226000	51891300	47186300	42424900	53192500	37007200	26905400	41098100	42434200	36731200	37696400	53435200	57563100	58430700	55726600	49130600	53577600	53984100	60510600	51294300	41939400	66721400	55063100
Q61768	Kinesin-1 heavy chain	Kif5b	103026000	89625800	89060500	85958500	84446100	93532500	63150400	69303400	77652000	79052700	76311600	85293100	92869000	144956000	143373000	140325000	136474000	136152000	106037000	117984000	88739800	86581600	99427800	155173000
Q91VI7	Ribonuclease inhibitor	Rnh1	114757000	120603000	97121200	106970000	113293000	101779000	78090800	56799300	110694000	131879000	64545900	66970200	148501000	70067000	101380000	65450200	99771900	96656300	99971500	122420000	114187000	75508600	132002000	115104000
Q8R422	CD109 antigen	Cd109	50244100	57424800	49309000	52008900	53976200	52507100	48146700	41945200	51985600	66721900	53808400	54520500	51130500	39092300	34675100	35728400	40435700	41317000	49598200	50139700	57309500	45571400	57226900	46833100
P07310	Creatine kinase M-type	Ckm	152535000	143412000	33003000	30132800	49994300	53149800	218418000	135641000	79906200	74901200	745265000	837413000	190866000	203376000	70420900	72408800	10716800	11523500	85451500	84848500	161889000	143781000	17331700	15940900
P30416	Peptidyl-prolyl cis-trans isomerase FKBP4	Fkbp4	83346700	71505300	77482200	81817300	65301800	98348800	101374000	76907500	113223000	124161000	104682000	107560000	56228500	78305100	94775300	88969700	73789600	110207000	62849300	48837300	87268900	69707900	80717200	79493100
Q8BVY0	Ribosomal L1 domain-containing protein 1	Rsl1d1	145995000	119945000	102676000	112368000	93889200	127164000	86590700	108958000	170114000	167463000	135229000	128886000	118474000	103301000	112014000	116631000	104615000	105466000	105606000	110324000	143428000	122632000	107466000	105891000
Q8CFQ3	RNA helicase aquarius	Aqr	15996500	16629200	15715600	18367900	16753000	17773400	15998100	14712800	28398100	26471900	23717900	16963000	18938500	20505300	22716100	19189600	20048300	17839900	17443600	20416500	19201700	18886700	21757300	16699200
Q80YV3	Transformation/transcription domain-associated protein	Trrap	37994400	34809300	33077900	31736000	37958000	30639600	30945100	32402400	38519000	40258300	38746800	36885500	46511200	44801500	41776100	40924300	27204100	24816300	44641800	51762200	43828000	45862200	41092300	40006900
Q810B6	Rabankyrin-5	Ankfy1	35025600	34055300	42646700	37781700	37825500	39021000	35549200	35349500	34863000	29608000	28205100	35721800	33279800	61790800	62067200	66147000	52455400	51205500	47438100	47350500	40332900	42689400	40017000	39805400
Q8R1F1	Protein Niban 2	Niban2	63960000	66096300	67226200	68035100	68217200	83467300	71789200	78052900	74059600	71568500	69551000	67189900	75939500	91795800	92610700	93300900	76117100	84436600	67990500	68141200	73262200	69172700	86507900	72867800
Q9WU78	Programmed cell death 6-interacting protein	Pdcd6ip	140952000	142314000	124257000	130822000	135794000	131475000	78401100	108527000	89564600	108289000	86742600	89524900	134090000	124173000	131447000	125423000	105800000	102422000	148326000	115222000	102609000	135745000	137233000	136989000
O09106	Histone deacetylase 1	Hdac1	44716800	34501100	42300500	32712100	31614800	34198400	40217800	92180300	66749200	96970800	46400100	40193900	44081800	85491600	80768600	84249300	103349000	107040000	72352400	78038800	48401000	46658000	41330100	67432300
Q6P5B0	RRP12-like protein	Rrp12	42132200	40780300	61237400	51429500	57839300	57364600	33966000	33754800	44453100	36925300	35635400	31075700	36014800	58218500	57826100	56838600	53604700	56548700	52560200	44771400	35695300	49912400	45178300	50623000
Q9CW46	Ribonucleoprotein PTB-binding 1	Raver1	22062900	24353900	18981000	19800100	19545300	20952000	26755300	21913900	31614100	33809900	19001000	20992600	23789800	26088200	17063700	18787100	13169500	13822800	34147100	33650400	28364600	23237600	21420300	29215800
P46735	Unconventional myosin-Ib	Myo1b	33897100	32755700	24596500	23118900	24615000	28955800	39273700	44644500	33992300	33839600	23661100	27408200	28546200	40638800	42656800	30297900	23825000	28479300	48549300	49411200	28624100	27065000	25592300	20989100
P07758	Alpha-1-antitrypsin 1-1	Serpina1a	173894000	165705000	193424000	194219000	190036000	178178000	418075000	347718000	476621000	442681000	168047000	150687000	68222500	55035600	88465200	67943800	123585000	132694000	98428300	100454000	119092000	115089000	130457000	117543000
Q3UDE2	Tubulin--tyrosine ligase-like protein 12	Ttll12	83564200	87351600	80494000	80795200	73019000	75730400	52063900	51989800	84063700	65092400	88357800	90822100	96272800	74985700	66373600	69151800	55317000	55659500	105954000	111735000	111226000	90050700	88134100	100459000
P06801	NADP-dependent malic enzyme	Me1	34852200	45462600	43092600	41028600	34434900	30457700	47866100	32194300	79856600	70137900	45711100	41640300	51510000	28556500	21164200	27217500	22742300	23960700	24793900	24251500	44323300	36078400	46515000	60603500
P62631	Elongation factor 1-alpha 2	Eef1a2	1308130	1488620	264728	123113	286650	485828	5080450	2571220	3608600	2916240	14195100	23865600	3133580	1709190	829107	1153820	68040.5	145787	1805010	1769370	1579010	3818310	383380	407856
Q922B2	Aspartate--tRNA ligase, cytoplasmic	Dars1	331199000	315703000	380944000	356701000	340216000	335141000	281308000	295321000	306906000	324557000	304209000	279427000	283942000	307058000	328288000	319720000	271460000	279025000	205410000	148538000	298520000	309250000	194416000	293218000
Q8BP47	Asparagine--tRNA ligase, cytoplasmic	NARS1	176838000	187871000	159765000	156404000	150355000	148544000	116093000	140429000	192980000	115771000	159098000	160875000	170130000	206450000	170983000	170051000	136045000	138400000	268517000	266401000	162247000	194039000	160176000	186145000
P08003	Protein disulfide-isomerase A4	Pdia4	195217000	214909000	172953000	168987000	172181000	160267000	203299000	235897000	240906000	283135000	261779000	271293000	178009000	194192000	114108000	117372000	144040000	142675000	249936000	253271000	242032000	221314000	238982000	269597000
Q9R0E2	Procollagen-lysine,2-oxoglutarate 5-dioxygenase 1	Plod1	75152700	66265000	64809600	60402900	69373100	72233600	89629300	92344900	68615400	83182700	67189100	67453600	80074300	72417900	63856000	63339000	60589600	56914400	114518000	120298000	81038400	73672600	74442800	70838200
Q4FZC9	Nesprin-3	Syne3	49579600	50398300	43947500	44793400	44019400	34858400	40514700	38111800	45590500	60775100	51349000	51328100	49601300	47967100	54075700	50221700	29679000	36736400	60346100	49218400	52978300	55975500	46158400	43531800
Q9CPY7	Cytosol aminopeptidase	Lap3	93227000	102548000	95451000	84432000	94348000	97923100	66939300	97667000	79948600	99790000	95844200	104971000	90203600	134439000	130303000	122396000	135344000	132782000	92769600	119043000	103253000	91658000	78090600	85082000
P17225	Polypyrimidine tract-binding protein 1	Ptbp1	225458000	265450000	212740000	207839000	234553000	211360000	224868000	126303000	475245000	277775000	208957000	297600000	362637000	198122000	190099000	202179000	150047000	146245000	477499000	436915000	251613000	293092000	229852000	223208000
Q9Z277	Tyrosine-protein kinase BAZ1B	Baz1b	35011800	34643800	28686700	21701000	29473600	25634200	35792700	46289300	46453600	72490000	41840500	40622900	85906800	76479600	74833500	74703100	49427200	49518300	55843900	67492600	37060800	41086200	50941300	51684100
Q8VDP4	Cell cycle and apoptosis regulator protein 2	Ccar2	33273200	35101800	40508400	31927600	40648700	41219100	18439800	26249000	29375500	36012800	23948600	22866700	28495100	38199900	44184000	43683100	38551000	34235200	23640800	19890300	28669700	31394200	29369000	30140700
O55106	Striatin	Strn	51593800	45958900	38676100	41037600	41736400	43154300	50136400	42918400	41819200	51928000	54711500	52641700	52923800	36734700	34938800	33706100	34085600	35108200	43210800	39961900	57397600	47300000	57922000	46078100
O35218	Cleavage and polyadenylation specificity factor subunit 2	Cpsf2	22129100	25573300	16366400	21589000	20792900	21606500	18896700	15377500	36281300	30912900	23850400	24185400	29137000	26658200	25313600	28481000	15975700	25471500	26180100	30710000	31228800	25395600	25160300	21298700
Q80TP3	E3 ubiquitin-protein ligase UBR5	Ubr5	26309600	26141300	22392900	22860600	21280500	24273100	17432700	17486300	14742500	23036800	20724600	17734600	29399000	24904900	23705700	22428000	14685200	11104800	24601200	24545700	24508700	27850000	29854300	23927400
Q921F4	Heterogeneous nuclear ribonucleoprotein L-like	Hnrnpll	71505800	74789900	67629800	66501500	65982500	64994600	80387600	75607500	71868700	102471000	82364700	80665400	93667200	79855000	74961300	80767400	64709000	61065400	96551300	104085000	88162500	81068800	68673600	86960000
P47856	Glutamine--fructose-6-phosphate aminotransferase [isomerizing] 1	Gfpt1	53247900	56406100	38141400	42821000	38126900	38646600	46116600	49286500	78979300	75128100	61211800	57550000	58422100	40397100	41663800	39591000	44727300	43238900	32923100	42698700	51883100	45638500	39090900	44147200
Q9EQC5	N-terminal kinase-like protein	Scyl1	21330800	18077600	14276800	16838500	13050500	14212900	14560800	15302700	15756900	21305600	17992300	14639700	13761400	27115900	32537100	27865100	27639800	28686300	14319700	20855700	18164800	17247800	21816400	20462300
Q61941	NAD(P) transhydrogenase, mitochondrial	Nnt	73385600	63757400	87983500	72955800	72465900	82193700	71475100	73413900	91747200	84589100	76110900	67361700	33230200	66811200	101017000	96441500	101242000	100398000	73872300	55958500	51820300	60057800	76591400	82857100
P50516	V-type proton ATPase catalytic subunit A	Atp6v1a	78959400	74779500	79100200	84337400	68520600	74550800	119309000	118904000	156829000	108446000	98876500	109066000	78464800	55548100	57870000	59915000	65195300	74173900	84849300	71718000	89701600	68372300	79134900	105798000
Q5PRF0	HEAT repeat-containing protein 5A	Heatr5a	14118000	13688700	11221500	10892700	12810100	10782400	17506900	9084420	28483500	23227900	12529200	12575300	14880800	8265510	9391130	9070340	7403130	7504250	15805300	17501100	17285200	13902900	20350500	14638900
O70194	Eukaryotic translation initiation factor 3 subunit D	Eif3d	188900000	190835000	184649000	190034000	178596000	181470000	188858000	144471000	56697500	63040900	217115000	223015000	212640000	152909000	184365000	171738000	140371000	144698000	209201000	133429000	235306000	226134000	209414000	206465000
Q9CZW5	Mitochondrial import receptor subunit TOM70	Tomm70	50638300	44022600	94302100	76716400	88119600	84603900	34908800	67569000	17643900	24583500	28064600	33969200	32669400	96706400	114948000	113084000	91268600	93485000	37832200	30182100	31304000	70833400	49547500	63061400
Q8C7X2	ER membrane protein complex subunit 1	Emc1	93656100	104705000	95469800	105508000	98479500	91051200	187298000	148556000	55142300	66887100	93496000	106566000	79707800	51375900	59626700	57668300	75313100	67264000	63486100	71787800	93331800	87384000	80221700	70294100
Q60967	Bifunctional 3'-phosphoadenosine 5'-phosphosulfate synthase 1	Papss1	83810400	87557900	75549900	74301100	69793500	71312100	68465400	58668500	70351900	165497000	86456100	90690400	84114700	82514700	88794400	90870400	99870400	108759000	47813600	49505800	88583600	75446900	49666100	80237100
P68040	Receptor of activated protein C kinase 1	Rack1	399676000	431574000	434632000	394641000	412095000	414357000	324938000	341966000	503349000	482858000	404936000	381163000	401491000	334929000	347268000	342722000	355859000	357540000	372453000	336554000	448815000	403327000	442229000	450517000
P13439	Uridine 5'-monophosphate synthase	Umps	144534000	171024000	146744000	154204000	135878000	122529000	92706900	91879000	101466000	79107000	141444000	138299000	135537000	93376200	110314000	104391000	95127600	83747800	126199000	106947000	151170000	151033000	147561000	143364000
P27546	Microtubule-associated protein 4	Map4	70389700	74777700	72092300	74849000	87197500	69313900	40380100	39774500	109719000	61666400	74856400	70642600	99925400	66986400	63426000	62983300	60078200	59223400	90610500	107332000	55995600	98216600	68020600	77035000
P09405	Nucleolin	Ncl	982015000	904647000	854231000	869240000	894559000	1013070000	915577000	796314000	1739980000	1267060000	992225000	940934000	1043450000	1434810000	1303540000	1375550000	1332480000	1386050000	1375710000	1492120000	1234270000	854136000	1196920000	1350190000
Q62448	Eukaryotic translation initiation factor 4 gamma 2	Eif4g2	83790800	85366400	80338900	92572000	79747500	95939500	86284200	83508900	103930000	109102000	92451900	97100000	94972400	96074100	114471000	118641000	100438000	103214000	110997000	106924000	112815000	100812000	119294000	96377400
Q9JI91	Alpha-actinin-2	Actn2	14604100	12445600	4056840	3704610	7306700	7917140	51528400	50880100	7053920	6699030	72147200	74097000	14454700	16941400	12300100	12288400	8328440	6821020	4716960	4298890	10453800	8553330	2055530	2601110
Q91YE6	Importin-9	Ipo9	127694000	128240000	100472000	164562000	133500000	121523000	60261600	80157100	100321000	90976600	71079900	74775000	146582000	208101000	99514200	125016000	87703800	94507800	305079000	316465000	139291000	92640000	143649000	172918000
Q920B9	FACT complex subunit SPT16	Supt16h	61874100	63277100	47842600	48143600	55134300	58773100	37177200	39564800	63931300	53868000	68296100	63399000	44379900	28074400	39213600	40040200	43391600	39725200	86743900	91061800	64014200	44911000	49256600	51577600
P28352	DNA-(apurinic or apyrimidinic site) endonuclease	Apex1	120851000	93489700	54024500	68384800	73380700	72213700	81759200	113146000	132090000	165933000	92666800	117978000	113541000	105903000	97144400	80968000	79177400	81227200	124656000	134605000	101328000	90716800	100709000	74151800
Q60932	Voltage-dependent anion-selective channel protein 1	Vdac1	658736000	658783000	603390000	623875000	560631000	585458000	432388000	446984000	400993000	344043000	771880000	758973000	574541000	474027000	570942000	564359000	536698000	525045000	679106000	865768000	599658000	490414000	619253000	521641000
Q91VR5	ATP-dependent RNA helicase DDX1	Ddx1	92774800	105577000	91997000	96665400	96412000	84454800	111524000	102514000	97736700	102112000	126284000	114117000	126094000	120456000	81712800	90452800	64025200	57260200	183991000	176491000	136397000	129517000	134691000	143204000
P57776	Elongation factor 1-delta	Eef1d	348069000	391678000	325769000	353928000	328404000	288851000	259014000	225295000	216497000	366180000	381415000	325619000	414296000	319462000	273437000	258064000	242194000	232422000	283165000	312441000	419749000	415170000	269539000	368349000
Q9D0R2	Threonine--tRNA ligase 1, cytoplasmic	Tars1	76138500	86392700	81082500	84038300	81950000	73139000	31604700	54790100	65907300	72252800	38979800	40265000	77407700	83609700	89240400	84505100	104307000	121076000	73154800	56628500	39204300	78474800	70413600	101998000
P51660	Peroxisomal multifunctional enzyme type 2	Hsd17b4	72418300	53757200	59708600	46989200	57297200	54786700	81560600	82743600	89848400	83712400	50987200	50169400	46079900	75391900	87501800	81461700	94686300	85960800	72841600	82794900	50746700	62534800	48981400	52292700
Q80X50	Ubiquitin-associated protein 2-like	Ubap2l	70265400	54166300	46555200	53501300	65741900	54639800	17493900	20566000	66462000	83884800	54286200	67114000	103557000	60364500	58180400	60927500	59456900	54719500	82802100	75604900	89243300	76617200	75107300	67366800
Q62230	Sialoadhesin	Siglec1	16832600	14763700	16123300	15981700	16922600	15174900	41835400	40044100	23297300	19682100	15867800	16820500	10805700	9081590	9890680	13088400	3921630	3682430	10776900	9988140	19701200	16992500	18215000	14949500
Q61990	Poly(rC)-binding protein 2	Pcbp2	188537000	196734000	202311000	173559000	204755000	195114000	173042000	122638000	76961000	83347600	213417000	215075000	253291000	194327000	213768000	212078000	168407000	156115000	246791000	294346000	266835000	212158000	256456000	201161000
P62814	V-type proton ATPase subunit B, brain isoform	Atp6v1b2	88876300	78104900	70824800	77157300	67088300	77160000	89616300	105458000	58154200	55183200	59962000	68025800	80297000	72169900	72875400	74724400	81456800	74112400	60558700	74897400	57926900	58565300	74448800	76055800
Q9CXW3	Calcyclin-binding protein	Cacybp	163567000	168575000	176153000	169986000	134562000	121772000	186848000	102424000	326831000	388403000	216453000	208194000	154763000	154923000	137493000	128910000	196345000	182326000	139054000	217310000	168184000	146954000	116376000	195310000
Q8C0I1	Alkyldihydroxyacetonephosphate synthase,roxisomal	Agps	78648000	80050600	83328300	79587800	72691700	73689800	69656900	55244900	44572500	48844400	58799200	56854300	94991900	58982700	56245100	53318000	53448800	47908000	59856100	62397500	62748300	61054600	71149900	66712600
Q6PAV2	Probable E3 ubiquitin-protein ligase HERC4	Herc4	21826000	22697300	29884000	26752700	23188700	20896300	21436500	23230100	29783100	29970700	26976100	27826400	21839700	20862500	24181000	24689400	21879400	19898700	31256100	14568100	28258800	23145000	23264400	24771200
P46061	Ran GTPase-activating protein 1	Rangap1	97965600	125310000	120041000	110299000	124063000	98732000	146838000	100147000	196825000	153685000	124990000	135848000	125541000	74812800	81715500	90460800	71600400	76893800	106332000	119177000	128966000	134803000	102268000	94380200
Q8BWT1	3-ketoacyl-CoA thiolase, mitochondrial	Acaa2	51321400	57780000	51664100	49234500	49737800	48920600	68471000	63193200	124870000	136281000	51756000	47379100	67753600	62890700	47899900	50210000	46669400	52124600	51811100	53707500	53468600	45143900	39234500	64699500
Q9CZD3	Glycine--tRNA ligase	Gars1	64644400	61455900	82316800	66469200	82229700	83601000	99247600	66533600	88833400	102609000	84894100	100361000	61368800	88827800	74937600	77562800	96845300	88507500	102762000	94338200	47711600	59297100	102340000	63358500
Q9D8E6	60S ribosomal protein L4	Rpl4	739873000	596541000	495663000	590310000	573196000	478455000	615692000	694097000	135603000	340810000	730093000	755076000	632045000	937824000	817004000	821804000	788406000	800506000	1026470000	1185080000	876456000	688148000	746288000	607125000
P49312	Heterogeneous nuclear ribonucleoprotein A1	Hnrnpa1	500655000	611558000	459585000	543687000	516313000	449404000	609217000	505685000	645938000	678072000	565450000	605532000	606706000	475318000	483927000	469683000	387292000	380178000	533199000	568236000	664924000	576223000	618351000	587546000
Q9DCD0	6-phosphogluconate dehydrogenase, decarboxylating	Pgd	79489400	80326700	73242900	66500500	63795300	91436900	110426000	132593000	228078000	196535000	61733000	73159400	102118000	96366000	132561000	117422000	138218000	140168000	62253500	72544700	69433800	70038800	102573000	60388000
Q99PL5	Ribosome-binding protein 1	Rrbp1	44561000	40514300	53312800	44176000	42174200	41836600	50609500	84291400	109140000	90408800	46248100	41596600	22239100	73934500	102046000	110626000	111071000	110884000	42299200	30879500	32450400	38357600	40857500	35626800
P00920	Carbonic anhydrase 2	Ca2	119643000	109790000	230499000	177261000	255264000	241934000	120402000	109294000	200516000	200631000	228168000	222883000	50065000	56479400	56218100	59495800	248344000	172795000	70630000	80326200	162649000	139681000	110670000	86726500
Q61191	Host cell factor 1	Hcfc1	49639100	47014000	40501500	37940100	37647000	47536300	25517300	29947000	23423500	22262300	34241300	33812700	45271800	59058200	56820900	57937000	41853900	45501600	41522800	40970800	42738000	44678100	55182100	40712200
P97449	Aminopeptidase N	Anpep	34066200	31496700	37081800	36771300	28813700	27048500	34757400	45724800	36832400	31261000	20838400	23335000	37295200	23432000	23014400	23377400	30503900	27556200	14563900	16832800	21074600	15837100	36558900	33744300
Q6P4S8	Integrator complex subunit 1	Ints1	124703000	123200000	47432300	47325200	68165500	72051300	170652000	145389000	23517700	23430800	505125000	511875000	137338000	96404300	70631900	72684400	28890600	25752700	64841300	19449000	140936000	134844000	29183400	21718000
Q9WTI7	Unconventional myosin-Ic	Myo1c	75867000	68873800	78733500	74639100	84426100	85063100	83867600	98482400	63183700	40704400	67570000	70453300	77568400	82014100	93280500	91012000	65474700	66150600	76112400	74115400	77637900	68653200	89723200	81307200
Q99KC8	von Willebrand factor A domain-containing protein 5A	Vwa5a	44579500	56614600	40424100	48758100	59748800	45965800	49003400	80320200	62977100	53499800	60097200	47274400	62374600	103439000	59002900	62393900	41038000	46525300	140738000	150954000	39943300	51029000	66628400	93724500
Q61550	Double-strand-break repair protein rad21 homolog	Rad21	40612000	46464200	85697700	66417300	81300100	76980400	44059400	35662200	64340600	66430000	45653700	39906400	61427700	111634000	137093000	156386000	127915000	125948000	45008000	54527300	54932300	56439500	36852500	46419700
Q9Z2X1	Heterogeneous nuclear ribonucleoprotein F	Hnrnpf	72389700	92966100	63782400	53717100	66456400	137708000	132309000	100595000	234482000	212255000	73131400	55766300	88400400	162162000	199190000	207269000	189141000	170375000	83714100	100596000	71827100	62211700	146158000	74147900
P83887	Tubulin gamma-1 chain	Tubg1	46783400	43511000	42052900	50709000	42295500	36469100	38611700	35171400	43883200	42878600	40627300	40377800	41679400	39425100	41377300	42504000	30597400	34840600	35513000	39121700	44814700	42023800	40429800	37007800
P28656	Nucleosome assembly protein 1-like 1	Nap1l1	205304000	220900000	179271000	213555000	198283000	194123000	173949000	159409000	178964000	215202000	268527000	220837000	303296000	308599000	147610000	149238000	137528000	121219000	468545000	517336000	264829000	356618000	303686000	227106000
Q99JY9	Actin-related protein 3	Actr3	212605000	143726000	137179000	141472000	138740000	209814000	229595000	322513000	289535000	335810000	170360000	140198000	131241000	160647000	194132000	181367000	176491000	170604000	152794000	162725000	143268000	159226000	188958000	151229000
Q9R111	Guanine deaminase	Gda	47047900	49858200	71551400	70281100	72651200	75977500	144539000	145033000	65835800	59433400	46690900	43249800	39477600	53718300	48435900	50353500	53121200	54407700	34580200	20642700	37003100	82538600	61345000	71221400
P28660	Nck-associated protein 1	Nckap1	35736000	33820000	31840600	37369500	31506900	33110500	34012000	40511400	30261700	23139200	26774400	39138500	35077000	47250500	42624200	37598400	34666900	31170700	106684000	130566000	109050000	104016000	152033000	133624000
A6X935	Inter alpha-trypsin inhibitor, heavy chain 4	Itih4	66849300	63388500	61731400	64269500	81120800	74932700	99116300	81371600	64048200	62285700	49827800	46590700	30386500	29014000	21255000	23701300	56749400	57368800	25254100	29090900	24815500	27091000	30944000	49156000
O35350	Calpain-1 catalytic subunit	Capn1	82341300	77966000	95618700	90604300	97442100	99418800	77816800	93495300	63460800	51090100	64493500	66409900	96176400	128746000	115666000	114113000	110423000	113718000	103351000	95652300	70795800	76077800	93185200	111693000
Q8R050	Eukaryoticptide chain release factor GTP-binding subunit ERF3A	Gspt1	51119100	45117900	27209300	34182000	33692200	33377200	23976100	40127800	47570800	66893900	41209800	33234900	24365000	36560400	41384700	36664900	24663500	21803000	45336600	46629100	35180500	38446600	38979800	52131200
Q9D071	MMS19 nucleotide excision repair protein homolog	Mms19	33986100	34107600	23059600	27243400	26569300	29816500	27926200	20518000	39882400	22743900	30329000	30763900	35095800	27183700	36673000	38614300	29425600	26051400	55195300	39307200	40608800	35078500	39412800	31067000
P42208	Septin-2	Septin2	180147000	163269000	149490000	165248000	160894000	162342000	116691000	127974000	275382000	276823000	205576000	169378000	191425000	200664000	181396000	192011000	208660000	188155000	257018000	307144000	191961000	171003000	228145000	242579000
Q9JLN9	Serine/threonine-protein kinase mTOR	Mtor	7347580	10733000	14630300	16986100	18337900	12464600	13988300	14813700	20514200	17636400	10435700	10882600	7861720	14147700	18645100	17394600	8957650	12583700	11152400	12578100	15557700	14214300	10919500	13391700
Q91VD9	NADH-ubiquinone oxidoreductase 75 kDa subunit, mitochondrial	Ndufs1	77138500	77320000	64904100	70192600	72535400	74860300	84210700	79327600	58019300	62247700	72348600	79583200	103291000	72475200	62106400	70632700	56414400	54243700	90421400	127416000	86723600	69725600	83908000	69416600
Q8BJS4	SUN domain-containing protein 2	Sun2	33128500	31228900	23360100	26232000	28132800	23815100	50239100	50026400	34957800	27666300	35574100	33379000	35569900	39523100	28659500	32798800	22021000	23421100	51113900	55959700	38588400	31944900	30430100	35849600
Q60737	Casein kinase II subunit alpha	Csnk2a1	58079500	60820400	62235900	58068600	49874400	44970000	84335000	57544400	88519800	95701900	78614600	71231000	51984300	79731300	53969000	56648100	48771100	56603100	100070000	107465000	67239600	59424900	55260700	59235900
P29758	Ornithine aminotransferase, mitochondrial	Oat	123798000	135750000	146475000	136737000	117284000	118064000	187859000	158958000	165116000	154211000	219390000	213018000	127507000	98863700	114975000	112763000	111352000	112622000	116269000	121167000	151453000	132541000	143858000	140170000
P14733	Lamin-B1	Lmnb1	73845000	80566400	83320600	86908700	78047200	93762000	135047000	137619000	244614000	253776000	116738000	119923000	95782800	107698000	119273000	121951000	83183900	86361500	96957100	89238100	114759000	90074600	65100800	72589000
Q8CAY6	Acetyl-CoA acetyltransferase, cytosolic	Acat2	61394700	64326100	54428700	50928600	39357200	39123300	50991000	37728500	72079100	75562500	58709800	63214600	72878400	50101500	57196300	62589800	60097000	60685500	61746800	57428600	64247300	65075800	59934200	48081100
P63242	Eukaryotic translation initiation factor 5A-1	Eif5a	851094000	888204000	895566000	904766000	1016530000	981717000	656555000	643181000	298281000	327576000	938097000	943139000	788138000	665151000	745262000	620455000	605948000	593894000	707065000	574179000	767755000	904555000	909638000	974253000
Q8VDN2	Sodium/potassium-transporting ATPase subunit alpha-1	Atp1a1	80505700	81761000	96133100	90139200	96675100	91289000	72886300	87504700	100919000	113448000	67614300	64994900	86605900	77939200	94172200	86232700	89583000	91545300	50299200	45646000	68817000	78989400	53422200	65887800
Q9DBR1	5'-3' exoribonuclease 2	Xrn2	34736800	35704700	38139000	38156100	45054400	35320100	32974000	21978500	36273200	48268700	23536300	20967100	33778500	57594600	48789000	47006800	51072800	39469200	44956900	47372800	34873500	45058400	35989600	26937300
Q60875	Rho guanine nucleotide exchange factor 2	Arhgef2	23554200	31876200	27434800	18265600	26116300	18822900	23331800	21268000	36798100	40177900	31361800	17888600	34177100	26604300	39870400	39377000	27943400	31059000	38052800	27442900	33487300	40420300	22599000	17942300
Q9CXY6	Interleukin enhancer-binding factor 2	Ilf2	79346100	73914800	101426000	79824500	86397700	84833800	82513500	68662500	85015600	83712600	71051400	91953800	95445000	155140000	142795000	155466000	134154000	130379000	146211000	129410000	94991900	88606500	115807000	91531000
Q8BI84	Transport and Golgi organization protein 1 homolog	Mia3	15079600	13016100	14610500	12941800	13294200	13997400	16848000	19690800	17577200	17943600	14034900	14386700	12902900	21054300	22670100	24875200	24765200	21204900	13044100	11389400	12124100	14153800	14688800	13939800
Q9QXX4	Electrogenic aspartate/glutamate antiporter SLC25A13, mitochondrial	Slc25a13	47270800	42612700	26789800	38929800	34440300	32377200	37464700	46631800	61090800	46902400	34910800	35061400	40745700	38807000	44091200	43524800	45926300	42457000	43242700	41055600	38850100	34720800	38495800	31771700
Q9EQH3	Vacuolar protein sorting-associated protein 35	Vps35	73582200	62271900	62828800	66935900	74769300	89855900	73658500	68440600	89828900	86317100	58111600	53262200	67692600	92371900	96568200	100623000	82367200	88361000	73606500	82312900	46401400	51837500	70534700	80349400
O70475	UDP-glucose 6-dehydrogenase	Ugdh	88896500	98542000	68559000	77488100	79588000	80833600	52691600	105293000	117407000	120976000	59836900	72707100	126005000	109889000	99438800	103410000	82722200	87148100	118873000	117937000	72823800	86436200	101007000	89826900
P53995	Anaphase-promoting complex subunit 1	Anapc1	13475000	17061100	14531900	9988000	13209200	15474600	18998500	13436700	27554000	36662300	12626000	11107600	19442300	23614700	29474500	30536600	23706300	23562500	19926400	18392500	21041800	21287700	16685100	16471700
Q9WTM5	RuvB-like 2	Ruvbl2	174724000	158083000	132012000	164202000	158277000	166673000	88933500	155892000	183785000	187794000	112994000	116264000	128479000	199196000	204994000	197201000	167586000	175677000	117593000	115156000	116959000	149208000	101735000	112469000
P11835	Integrin beta-2	Itgb2	46417100	46030500	84771800	93054200	105466000	92867200	175743000	172064000	86801100	54711300	65459400	53148200	74945400	98727700	91652300	95391500	83718100	74515100	56342800	64142500	60938400	51710700	85224200	61031900
Q8VI75	Importin-4	Ipo4	40778500	42422500	43854000	42548400	42325300	40795900	39123600	33004300	40401400	42623400	42200100	41083500	38710500	35414500	40706800	37516200	28040000	27164100	37462400	35544800	50977900	45220500	42413900	44823900
P22599	Alpha-1-antitrypsin 1-2	Serpina1b	31441500	32181000	38815600	34957900	35381200	22897100	93494700	79921500	96351400	86882400	24423000	25140900	10723600	10948200	16232900	15353500	35651300	33068500	17116900	18541600	21485000	22340100	26113700	21683600
Q3UYV9	Nuclear cap-binding protein subunit 1	Ncbp1	52096100	39349600	49395600	56873000	52334100	48468100	38581200	38072200	37512900	28044400	39032800	39314500	45599800	45938500	42321900	43401200	32408700	29644200	42262700	44821600	48543400	49408300	55080700	58280000
Q58A65	C-Jun-amino-terminal kinase-interacting protein 4	Spag9	25797400	24523100	22271500	21098100	26175200	19742900	24766700	18096200	24940400	31333900	27714000	23686700	26117000	23744900	11333000	12958800	12800900	12777700	32477800	23535200	23088000	23823300	26336400	30712800
P97452	Ribosome biogenesis protein BOP1	Bop1	38297100	33274400	38046600	31838100	33197500	36217800	36691300	32293100	29739800	28660200	34530100	34164300	38901700	39388300	45002700	45630900	43619900	47276600	30596400	28805400	40857200	35140800	43701100	36524600
B1AY13	Ubiquitin carboxyl-terminal hydrolase 24	Usp24	15131700	15224200	12442000	12678000	13649700	14927000	14898600	11775800	11859000	11971800	12089000	11355200	16460300	16634400	16231200	18478900	23724400	23693900	16889800	13645800	10332100	9923940	16804800	16496100
Q99LG2	Transportin-2	Tnpo2	69936800	69216700	69342100	69375800	62919300	61515400	30253600	19558200	38437800	37287800	31115700	29886700	70367100	50486000	52391900	52110600	48368500	45802800	59435900	32677700	86935500	70039300	52678100	63367200
Q8R5H1	Ubiquitin carboxyl-terminal hydrolase 15	Usp15	28497400	29615000	37599600	34048500	33242600	32344200	27449700	20046300	50238300	54060100	37380400	33994100	42482700	40102200	39827800	35210600	32208800	31158700	51658400	57858400	39865400	31570700	47483200	47525900
P17426	AP-2 complex subunit alpha-1	Ap2a1	25362700	31049300	32360700	31052600	32399600	30300400	26534000	29426000	25816600	36000100	28890100	24026600	44104500	29238200	27078600	36182400	38947400	42228500	21618300	30494500	24652500	38870100	27959900	39659600
P48722	Heat shock 70 kDa protein 4L	Hspa4l	76968600	76264200	81016200	83800400	81972200	87850900	47912300	60201200	58644000	58909700	68304500	64481000	90816000	64677600	68222400	70388600	60799400	64549500	79721000	75783300	73633400	77498300	86815900	80176400
Q91VU7	Pseudouridylate synthase 7 homolog	Pus7	81256900	93578700	78325400	82698500	79845900	65184900	60239100	88974000	89572800	119414000	81307400	64553000	78531600	72448700	71743100	73205600	69589600	74581000	79224200	101792000	84015200	89144000	64437900	97775400
Q6PD26	GPI transamidase component PIG-S	Pigs	25587500	28047600	20183400	24896400	57228100	54950300	20153600	22371000	36643600	38394100	20271600	20700300	25218900	23001200	20758000	20829100	15305600	20220400	26228600	27910000	54554000	21804400	21572300	24433700
O88685	26S proteasome regulatory subunit 6A	Psmc3	38889700	34264600	30251700	36816000	36381200	34911400	43332400	48230500	106893000	72953400	40341800	49454300	34304200	115218000	67034700	77196700	61503600	58303400	137637000	147663000	45953400	39261000	42812300	39532000
P26040	Ezrin	Ezr	1022130000	997109000	1040450000	1040160000	945283000	937157000	829679000	760617000	272653000	296320000	960286000	966906000	981803000	809309000	811666000	811212000	806915000	774259000	1003340000	1042740000	848247000	957759000	1299000000	1123770000
Q6WKZ8	E3 ubiquitin-protein ligase UBR2	Ubr2	17122300	11549400	12638900	9710760	15158800	12593500	17384000	21777000	19401500	11656100	16967500	15013900	9785760	24438600	26986800	26709400	16518400	20162600	15391200	17610000	14578300	13600700	13957800	10820600
Q91W90	Thioredoxin domain-containing protein 5	Txndc5	178598000	215257000	185099000	173046000	159331000	156744000	289540000	182089000	194173000	318337000	214977000	191963000	210392000	128347000	122681000	125090000	165986000	154824000	137352000	132665000	191409000	158860000	122159000	173918000
Q9ET01	Glycogen phosphorylase, liver form	Pygl	14626700	15764400	14138800	15206400	21000700	14653600	82406700	86956100	20473700	23288100	18428400	18309300	24027800	17648900	12320900	14541600	10822000	12847700	13758100	13091500	18340400	12402800	16285100	9502590
Q3UJD6	Ubiquitin carboxyl-terminal hydrolase 19	Usp19	29748500	34294000	47070300	34755700	41761800	40474800	16033500	21817800	20726100	18015200	24169000	23129200	24832500	35320000	42865400	38558500	35461700	31927000	9404070	14482100	23385300	22510400	10563300	15199700
P50396	Rab GDP dissociation inhibitor alpha	Gdi1	28479400	20332900	15547500	19361300	19521800	19634700	17338300	12613300	32840800	36004700	28962900	23867200	23921100	22656700	22234500	26092500	29868200	29838600	21270300	23990300	21621400	16835100	33799300	24213800
Q6PDG5	SWI/SNF complex subunit SMARCC2	Smarcc2	25539500	26245900	19334600	20083200	23254200	20145500	25898300	19669800	41418100	47870400	29818800	29944400	23885000	31213500	34951300	32297800	28436600	28135300	19373400	16783200	35049000	28038700	25330200	26179600
P10107	Annexin A1	Anxa1	876100000	792911000	1032810000	848062000	1147780000	811126000	731094000	1098850000	1227040000	1170520000	587995000	625888000	670085000	717406000	716812000	814169000	868700000	826194000	932485000	948835000	698527000	857383000	769667000	864957000
Q7M6Y3	Phosphatidylinositol-binding clathrin assembly protein	Picalm	48013500	51958500	55377800	51309900	47931800	54252000	84933400	68204700	150448000	125073000	61468800	68371700	93126800	45934700	48166300	44326200	33610600	30657400	51866400	59364900	62302500	55228700	51910800	54936400
P97427	Dihydropyrimidinase-related protein 1	Crmp1	20729500	29372900	28100200	16505500	14702400	20228600	18453900	13270800	36869000	37572500	27778100	32909500	37581400	34303000	26230400	27832000	26872200	27916700	25300900	32233900	26511100	19086800	22945000	17714300
O35638	Cohesin subunit SA-2	Stag2	45522800	51620600	42682700	43550300	41933000	41004200	48416900	35625700	44539800	54014000	54543000	54815700	67937700	37118800	41916100	37824500	35377800	31854600	54239200	50523800	54628300	47312500	46105900	50963600
Q9D2V7	Coronin-7	Coro7	25331900	26299700	24496300	25740900	28818900	25506700	31148300	23658700	19514000	26906200	20026600	23159100	35927700	28079800	24300400	22837900	18966900	18338300	26953800	24245300	27147500	21977200	36945600	35657400
Q80UM7	Mannosyl-oligosaccharide glucosidase	Mogs	133792000	111024000	117497000	113583000	113304000	105100000	100363000	97872000	91427700	73080500	117023000	125709000	83890800	84849500	85899000	82548100	108733000	92773000	91684200	65313900	97626200	106608000	99338500	124294000
Q61584	RNA-binding protein FXR1	Fxr1	58108800	45458500	28941800	37669900	30484400	28032500	36975100	57187600	47834900	47618900	50500300	48177300	41836400	56736300	63058900	58128100	52323500	53173400	44539400	37175700	38785600	29064100	52798800	41707100
P33609	DNA polymerase alpha catalytic subunit	Pola1	24919400	20102300	18095800	18382700	20043100	25160900	8727080	14726700	16363400	25719300	11238100	15238900	25910400	30998800	24988700	28699900	16375200	17963300	36310000	35361000	15021800	18929000	21309100	24157300
Q99LF4	RNA-splicing ligase RtcB homolog	Rtcb	77155600	87947600	96572200	91066300	81434300	83813900	104762000	86855600	111780000	104908000	78385800	83244300	109782000	108198000	108882000	106959000	93275500	87717600	112027000	119177000	92768000	99969100	85565200	94535600
P61979	Heterogeneous nuclear ribonucleoprotein K	Hnrnpk	605181000	459336000	377672000	390715000	395200000	373549000	402572000	472062000	402575000	868775000	396621000	529106000	521943000	547834000	609199000	584032000	492275000	463751000	514371000	532722000	500812000	552845000	672983000	464198000
Q9JIX8	Apoptotic chromatin condensation inducer in the nucleus	Acin1	60612600	60702800	56063200	66884700	59484500	58725600	52366600	51431200	85416500	84725700	95014300	84559000	74782300	63295600	61869000	63051100	49726600	46812100	92007100	113928000	100950000	83998600	98626500	76836000
Q7TPD0	Integrator complex subunit 3	Ints3	14808200	14456200	11008000	12134300	12266900	11702000	15927000	14915800	22825200	20012200	13020700	15646300	49693300	56177800	33911500	31580900	18030000	18844000	15551800	19881600	18188400	14575600	23090800	15148600
P05202	Aspartate aminotransferase, mitochondrial	Got2	250740000	242632000	226766000	183348000	251865000	267521000	256819000	259349000	183747000	133253000	240829000	246660000	205734000	299556000	329434000	326005000	351729000	351648000	183502000	207276000	217402000	189323000	179913000	198006000
Q61702	Inter-alpha-trypsin inhibitor heavy chain H1	Itih1	34405400	34535100	33150200	45066700	47254600	48046900	71030300	42468200	29834800	52158400	33953500	36656800	28378600	17788100	17340400	17587300	34177800	33430000	12069700	7534510	30110000	27438800	19253600	25385300
Q922D4	Serine/threonine-protein phosphatase 6 regulatory subunit 3	Ppp6r3	47517700	48883600	46745800	51270900	45638400	44079600	45928800	38316300	77679400	73637800	42841100	44683100	54671500	33362500	41896800	43061200	35144100	33682000	36231800	42550700	50447400	43625900	51246400	51743200
Q99KQ4	Nicotinamide phosphoribosyltransferase	Nampt	60892200	54124100	48332500	41543100	58601400	69582900	67868200	77073400	108475000	85812900	76834600	75566700	67356700	122408000	80058800	80647700	73344500	71406500	132366000	133282000	54574600	56696300	61130400	93764200
Q99J77	Sialic acid synthase	s	99426100	110643000	81931800	86582500	80989000	74931900	87091600	68721000	82906800	94482000	108486000	104883000	99784900	68982300	66330500	67016700	62155600	60982800	48053100	74906100	109465000	93622500	75384000	94765900
O08749	Dihydrolipoyl dehydrogenase, mitochondrial	Dld	87569300	77001500	67382600	62891100	66123500	62891400	67937300	52311600	115062000	140932000	51635900	85991200	58191700	121935000	48823600	60873100	99408200	84607800	172223000	202051000	87482300	63230800	106247000	60412300
Q810A7	ATP-dependent RNA helicase DDX42	Ddx42	31737100	33128900	33333700	30028100	26884000	28004200	31213300	31324500	36744400	38614400	34986800	32676600	43832500	45998400	39366900	38887400	26494700	32907300	54524000	71351800	37646600	34751700	47065900	41494600
O88990	Alpha-actinin-3	Actn3	18917500	15611400	5606410	4939730	7093750	4263100	13371400	12423700	16540700	15449000	77564700	83897600	1476610	5713850	1366250	3591450	2773190	3182100	6274120	4702150	7188330	9331910	5704410	6558310
Q922U1	U4/U6 small nuclear ribonucleoprotein Prp3	Prpf3	23959900	23796000	20601300	19976300	19390100	19452800	32932400	25848800	45713700	42774500	33027200	30384100	33750000	18141500	18734400	18229600	19658100	22716800	29410700	32294200	25533200	24785800	28000100	23355700
Q9EQH2	Endoplasmic reticulum aminopeptidase 1	Erap1	54859000	60236100	56766500	60058400	56401500	55585800	89036000	73498400	103958000	75085600	75877500	73691600	75356500	80283900	57930000	58216600	44904700	42254600	103322000	109219000	76124400	56806100	87146700	82461400
Q7TSV4	Phosphopentomutase	Pgm2	168842000	174443000	235448000	269888000	311619000	314380000	182077000	112711000	103888000	128423000	199050000	210163000	109011000	62421200	97978300	105856000	248276000	252367000	79115000	37549500	201019000	179733000	118673000	135522000
Q8R1Q8	Cytoplasmic dynein 1 light intermediate chain 1	Dync1li1	71094800	65786700	66275800	67753600	62263100	67488100	82259200	63339100	84008600	43442700	80922400	74713200	91308000	63256500	68151000	67214400	55402500	55515000	75061800	78892800	82613700	71253600	79168300	69817000
Q8BSY0	Aspartyl/asparaginyl beta-hydroxylase	Asph	184775000	205555000	190424000	202079000	184172000	189788000	168976000	173598000	173064000	190970000	165987000	221153000	201263000	172280000	168023000	155945000	179337000	171144000	246408000	232015000	202704000	201698000	190219000	205544000
P58281	Dynamin-like 120 kDa protein, mitochondrial	Opa1	85915500	81449400	66958400	67105200	66245100	60759600	53806300	55034800	52491500	43206300	72186800	73007800	87008500	64109400	69288300	66237500	62005100	61621400	75799900	54957800	80307900	70037400	71138400	81418700
Q6ZQ58	La-related protein 1	Larp1	248691000	270864000	193288000	171131000	201714000	194693000	405382000	196377000	560834000	516581000	292419000	176057000	56681100	59510600	90326300	83493600	300091000	239203000	71470000	77950700	129433000	236423000	192718000	118963000
Q60972	Histone-binding protein RBBP4	Rbbp4	66997600	50589000	48214200	54658800	58417100	49854200	41086500	28427300	77971000	69753100	51576400	52044900	53615600	50522400	59973200	60972500	52582900	50532400	22291800	63027900	56605900	27854900	40829100	44197000
Q8VE37	Regulator of chromosome condensation	Rcc1	68728900	80532400	75431700	80758000	71715900	77294800	80654100	51989900	129049000	52730900	80211800	71186700	88956000	79187800	82668500	86270400	57292700	52340100	144397000	152674000	97153300	100058000	64626300	57386300
Q8BH74	Nuclear pore complex protein Nup107	Nup107	37102800	42776100	46351000	44092900	33869300	41390400	29593100	56305600	41231900	45988900	32701000	35495100	27203300	54227600	72435300	58324700	33569400	31522900	35074600	31908800	34165500	57571200	26324700	33410600
Q60854	Serpin B6	Serpinb6	123118000	116622000	137341000	121285000	108622000	114666000	101460000	128314000	135256000	108494000	106077000	102523000	107454000	159690000	136870000	137540000	207021000	233970000	192704000	177300000	98649900	152520000	164128000	159238000
Q8VIJ6	Splicing factor, proline- and glutamine-rich	Sfpq	80245200	98245500	88192400	88900800	92281700	94035100	138099000	89866700	130072000	167877000	119644000	110239000	142416000	102626000	103955000	95901200	76964500	69835800	138966000	138169000	143637000	115453000	131450000	111873000
Q9DBE9	pre-rRNA 2'-O-ribose RNA methyltransferase FTSJ3	Ftsj3	25561800	26812900	30416100	28023500	31703000	34310600	27740000	19068400	49554100	50180500	27549000	31916100	34837800	37258000	42624100	42946100	39362900	34419300	30351400	29077000	34443300	30514900	30183000	26238100
P52479	Ubiquitin carboxyl-terminal hydrolase 10	Usp10	64771500	64310100	57935000	59388200	57847100	55324500	41395600	65074600	20028100	23834200	54934300	67678500	80080800	101919000	81862400	82389900	45732100	54749400	93030500	74535000	80345800	92145100	66594500	57933900
Q9CZ13	Cytochrome b-c1 complex subunit 1, mitochondrial	Uqcrc1	73909400	104834000	101347000	85012000	89979800	79957200	75660200	119966000	131628000	175634000	119461000	94786000	90391300	96246100	114861000	120356000	135621000	131985000	64899200	62575400	105159000	84923600	56713700	43172300
O35744	Chitinase-like protein 3	Chil3	35274100	27764700	34962800	26119000	60761200	57788200	476251000	426110000	153730000	108091000	50006400	66282800	29426600	57589200	37975100	35339000	45028300	44297800	74890600	73488000	63902000	34443500	27656300	21566300
Q91VH2	Sorting nexin-9	Snx9	124638000	131490000	104975000	103960000	96809100	103430000	87474500	55861500	60282500	47539800	95474600	97479100	129071000	79686400	78254500	79104400	71008400	68592100	121451000	131392000	135987000	114955000	133588000	111746000
O70311	Glycylpeptide N-tetradecanoyltransferase 2	Nmt2	62827800	57890800	48048200	50940700	42981400	47466500	41418900	53757100	38110600	77311900	42347100	42834500	40162800	50688100	41464600	42004700	37319100	54916100	90508700	67454500	54441900	46386300	62402600	64183600
Q8VHE0	Translocation protein SEC63 homolog	Sec63	55478800	48265800	53888300	49106200	55031300	59798400	56102300	58314100	34216200	27320200	57461800	51827900	55459600	52308200	54855600	54332800	36934500	36567200	48571200	36541900	60988900	53866700	49722500	53059000
Q8BG32	26S proteasome non-ATPase regulatory subunit 11	Psmd11	1223350000	1209920000	1072930000	1104810000	1034930000	1083920000	262145000	777738000	186854000	152975000	293469000	377380000	1252340000	955521000	886347000	868385000	797950000	856379000	797463000	202892000	447316000	1182270000	858495000	1340800000
P08752	Guanine nucleotide-binding protein G(i) subunit alpha-2	Gnai2	129086000	127893000	121772000	115404000	120753000	118034000	179412000	180639000	205399000	201233000	120653000	121289000	148922000	140019000	137308000	125863000	90136800	94610800	127646000	134508000	142895000	129955000	141995000	151717000
Q9D0F9	Phosphoglucomutase-1	Pgm1	50341000	55355200	48565300	45163500	57199100	53859000	50899800	45390600	67554800	50000800	66192200	56485600	61205500	83353600	48636100	44414800	34588800	38227700	80890400	92479800	37864100	55704500	37533500	44957000
Q9JLJ2	4-trimethylaminobutyraldehyde dehydrogenase	Aldh9a1	99560600	95407200	90749600	89541400	94037400	89597700	104731000	75857400	75764400	64876300	103001000	107095000	59677800	94633500	81328800	81060800	76924200	78383100	92024500	88370400	68162400	86300700	80896600	74478900
Q9D4H8	Cullin-2	Cul2	28618000	25867800	22234800	19368000	23895300	20014500	36514100	35682200	44778900	40196200	38796000	35322600	27555900	22165700	27855000	29394800	21897200	19922300	34043300	34400900	39890800	40854800	29904500	33256000
B2RXS4	Plexin-B2	Plxnb2	26521400	31484700	29118900	27911600	32886100	28128600	31329100	17751600	16541500	18606900	19596700	19156800	26641300	15148500	14248900	12108800	9081710	9725020	20571200	20815300	28162600	29497000	31440600	28982800
P54775	26S proteasome regulatory subunit 6B	Psmc4	158695000	152386000	140086000	145138000	140559000	131405000	124619000	90328500	139183000	88275800	157293000	172161000	150669000	94041400	86660000	89185300	79387700	74777600	156214000	170655000	170576000	149326000	186394000	157905000
Q8BIK4	Dedicator of cytokinesis protein 9	Dock9	12221200	7976480	10771500	9751320	8791870	10431900	13809000	16784300	10075500	12040700	16924800	7903430	11495500	19248000	13090100	14087600	10441100	9163680	21292300	20855700	10504400	10019100	14519100	11615900
Q91ZW3	SWI/SNF-related matrix-associated actin-dependent regulator of chromatin subfamily A member 5	Smarca5	79396100	86298500	68432200	67612700	72447700	64630000	77207500	65988100	50162900	56495000	90442400	92224800	94498100	94837600	102697000	104049000	66222700	70972900	78605500	105148000	102160000	96845400	74655000	85447400
Q9QXK3	Coatomer subunit gamma-2	Copg2	53757700	30111200	27652700	27832400	21226500	25278000	18153400	18537200	21832500	27144700	27490400	29361400	30487800	24677600	25393700	24317300	18631800	16696400	29033100	29633900	32163600	28222800	36006700	34571800
Q99KJ8	Dynactin subunit 2	Dctn2	75151500	73088200	51113300	72370700	51205900	80720600	72142400	59779900	139301000	137703000	65523100	50961400	89504600	85199500	78632400	74792400	85137100	83252600	76714900	68743400	55130900	68711500	73689500	73426700
O35344	Importin subunit alpha-4	Kpna3	84414600	76146800	86057400	81960900	81944800	82430300	44509600	54685400	49817800	29792700	42604400	45318000	50187800	69218500	75347000	75988900	54939600	60485000	84395400	60524500	41551500	82772200	98921700	95611100
Q8BFZ3	Beta-actin-like protein 2	Actbl2	643346	1585850	177940	33521.3	24097.6	22175.7	498858	67430.8	140147	476355	801694	216507	3649680	8348.2	15353.5	14896	22498.9	17075	404331	659746	23245.9	115175	507498	45519.4
O08677	Kininogen-1	Kng1	51326900	50747800	71605200	63781700	55191300	67833100	94680400	103995000	74915400	85659600	36887200	42177000	17410700	39441700	38544200	39786100	81094600	66295200	38230700	28920900	38559500	43492500	44934500	33406200
P63085	Mitogen-activated protein kinase 1	Mapk1	180687000	173781000	146873000	155870000	150511000	156698000	142285000	154906000	82343800	101022000	160138000	172824000	179103000	144741000	143536000	143245000	116291000	118338000	156378000	130078000	176957000	172334000	170212000	206441000
O35887	Calumenin	Calu	122838000	125436000	127882000	147948000	162639000	154858000	118022000	147446000	92221300	73807900	70122300	76909800	132536000	138708000	154033000	150816000	154967000	151462000	119089000	139834000	97073400	101837000	142949000	128107000
Q9JMH6	Thioredoxin reductase 1, cytoplasmic	Txnrd1	62028900	56671000	68010200	65974700	62741500	65486800	45451700	81362600	99473100	92815300	38799800	36617200	29436400	107385000	101978000	105203000	110877000	110043000	88053400	89563400	50760800	50242300	53877800	79695000
Q61176	Arginase-1	Arg1	226483000	228314000	173325000	170404000	156365000	150331000	309709000	307503000	281554000	285629000	240350000	237356000	422534000	384890000	207930000	187455000	139084000	141711000	277821000	275330000	167463000	202317000	242441000	214016000
P62259	14-3-3 protein epsilon	Ywhae	355437000	435168000	269842000	356238000	306145000	241774000	361262000	409068000	1029960000	821173000	468381000	555504000	350501000	308425000	257036000	241214000	272653000	232608000	290330000	117177000	223801000	249789000	688898000	363411000
Q69ZZ9	Microtubule-actin cross-linking factor 1, isoforms 6/7	Macf1	4191340	3685480	780619	791443	4437000	1176630	1081360	5302780	2315380	2898720	2212000	2282160	1205120	5455250	3382350	2870480	2749830	958006	4820310	5363760	1191550	3263190	711806	5403570
Q99LD4	COP9 signalosome complex subunit 1	Gps1	67728300	72850400	71753800	79154500	72981200	73420500	71802000	63774200	43131200	78868900	86105700	74853100	76582500	54893700	56338000	55482300	48315000	43227500	80830100	97873100	89473000	78982000	91385200	89711300
Q8R2S8	CD177 antigen	Cd177	4293810	6046210	2284970	2579930	6654390	2750330	78553000	73050200	8783860	10360800	10165400	8757600	3210680	3557040	1863360	2043580	2740740	2604800	8707860	7420870	4961780	6018530	1282410	459786
Q9CZU6	Citrate synthase, mitochondrial	Cs	211359000	222692000	215250000	204489000	195548000	195223000	176259000	158173000	243786000	245473000	187618000	192312000	275017000	202014000	176497000	185575000	234953000	248542000	253710000	272434000	217924000	207392000	275329000	246006000
Q8BJY1	26S proteasome non-ATPase regulatory subunit 5	Psmd5	34957600	32348600	54058000	37207700	38796700	46668100	20714000	68710100	52780600	48353400	20642400	22222300	35140000	77896200	82386900	94456600	75576000	78774800	26020700	18247200	28877300	36119400	31338800	36388200
Q8VCT3	Aminopeptidase B	Rnpep	75635500	72936300	105494000	100366000	96092400	96977200	75800200	92856700	73978000	78223700	71201600	67971600	61900000	97562300	97129200	87686800	75082300	75889000	84106900	59642700	64686600	83270400	106482000	95983700
O70400	PDZ and LIM domain protein 1	Pdlim1	32501500	38135400	28773600	26062700	28013800	35182800	53462600	42230200	66463600	68562800	59090800	68515200	24989800	27747700	52512800	52333200	107469000	98941800	49554900	60148300	37947200	32070900	62333000	39179000
P70336	Rho-associated protein kinase 2	Rock2	29581200	32431200	28121800	31441200	34140900	28154900	34725400	33798200	59118800	46543100	25028000	30443700	29869500	43411000	35079700	32374000	26503200	27636300	63141600	68404200	35284200	27173100	36777500	47604300
Q91VH6	Protein MEMO1	Memo1	42955600	44521900	38856300	43564800	40456500	39028600	24597600	44028800	41386100	49799200	32231500	29306000	35966700	34242000	36975800	38056900	33568100	31806100	46260900	35466800	34693400	47863400	39463600	49049400
Q9DCL9	Bifunctional phosphoribosylaminoimidazole carboxylase/phosphoribosylaminoimidazole succinocarboxamide synthetase	Paics	194298000	202573000	199845000	211333000	202963000	193838000	150487000	121100000	279693000	283981000	169833000	165611000	222622000	214265000	220618000	214815000	176421000	174974000	188259000	240309000	201493000	157713000	216207000	161588000
Q6ZQL4	WD repeat-containing protein 43	Wdr43	36877100	38286400	37746000	34442900	34876200	37843200	41095600	30728200	44146000	33768900	36970900	48879300	43068300	32335100	35920200	39239500	34668800	33409200	51316700	52900800	49612400	41063100	48124000	43297400
Q9D0F3	Protein ERGIC-53	Lman1	73276900	86661400	74189200	68411900	71131500	74009600	94169900	66507200	167026000	163922000	88905600	83869600	57503800	83262200	95937600	95977600	99785200	100431000	31882900	65196100	76765100	79154900	44032100	68514300
Q9EPU4	Cleavage and polyadenylation specificity factor subunit 1	Cpsf1	26830300	34185200	34386500	27261300	26624300	26396700	30369900	34725300	24600500	28793300	22987900	25645300	18405900	29021100	32087200	36405900	35162700	28563100	26917100	20284700	26151400	30158400	28980400	29773100
P62137	Serine/threonine-protein phosphatase PP1-alpha catalytic subunit	Ppp1ca	222598000	188207000	233824000	203432000	216499000	236737000	162275000	218244000	144749000	105623000	210378000	199630000	226313000	188378000	205051000	207609000	197967000	193008000	179948000	211983000	225611000	218109000	222888000	233225000
Q8BJ71	Nuclear pore complex protein Nup93	Nup93	56954300	61263900	77191900	69747900	81897700	71129000	54766900	56430900	47405600	34139000	63277000	64919000	79120300	84697600	87749700	90709200	70336300	65686100	67043200	65051800	71056900	80800300	59263700	63494200
P62192	26S proteasome regulatory subunit 4	Psmc1	76294100	67228900	65802900	62495700	59191100	65868700	70903200	51407700	145521000	104064000	84666000	78514700	71105100	57715600	67460300	69781100	72351600	83505800	71891500	60843100	76014200	82203300	80537100	69739200
O55201	Transcription elongation factor SPT5	Supt5h	21859300	18261800	19861100	15016900	15101500	15742500	25574400	24805300	20782500	22413600	26914000	28177200	23588900	31819200	33003500	32533200	19526900	18792200	41074100	50280100	29668600	30705800	36489200	31725500
Q8C129	Leucyl-cystinyl aminopeptidase	Lnpep	56536700	61387000	69477300	55205500	63296800	70131800	80700900	70428300	81161900	75079400	80348200	89236400	57008000	56471000	60817000	58019300	77753700	78912400	65631000	62088300	81749900	69167600	58801700	56438500
Q5RJG1	Nucleolar protein 10	Nol10	15253400	16095000	12827000	15269300	15334500	12727100	9693810	6564040	17859400	15238400	14576900	16313800	17900500	19609900	25563500	26548400	19734400	18339800	18543400	21234200	19419400	19065900	22065000	16521800
Q61656	Probable ATP-dependent RNA helicase DDX5	Ddx5	634976000	648369000	574600000	564856000	589280000	613867000	377972000	450636000	179187000	263335000	493134000	535021000	757713000	675730000	695451000	678400000	492543000	499595000	686877000	688316000	703869000	723397000	712992000	684391000
Q78ZA7	Nucleosome assembly protein 1-like 4	Nap1l4	46679500	41089600	66844800	58612700	71994500	74475000	44820500	40754600	38801900	90942400	49221600	51281500	44574100	55040400	60494000	51051900	49313300	53615400	44361200	43355400	42169200	40994800	57515300	52128300
P62908	40S ribosomal protein S3	Rps3	577958000	456623000	416832000	457537000	405675000	463258000	419120000	624382000	452184000	506818000	657954000	547639000	477622000	678521000	641750000	665490000	592235000	619071000	737571000	828051000	534224000	495922000	642366000	651888000
A2AIV2	Protein virilizer homolog	Virma	9444580	9535840	7209650	7819190	8849080	8207450	8175230	11268900	18296400	16041400	8996010	9555840	10320800	13708500	11725900	12096000	8366220	8963490	15177000	14647400	9578240	11410200	14146400	11925600
P25799	Nuclear factor NF-kappa-B p105 subunit	Nfkb1	45063000	44457500	40216700	41996900	44523200	43940400	47781900	30014400	20500300	23019100	49525600	48161200	60397400	40042700	41243200	38945100	26640900	27750300	36151300	22960600	50841900	43692700	35927600	45566100
Q921H8	3-ketoacyl-CoA thiolase A,roxisomal	Acaa1a	105127000	103078000	123395000	114604000	121269000	107403000	82889400	148177000	103488000	97679300	88394200	87900300	109592000	156557000	171352000	174853000	230245000	226807000	76030000	66365500	106542000	108835000	96028000	112312000
Q6A065	Centrosomal protein of 170 kDa	Cep170	23413600	18891500	18548000	13125300	16619300	26334300	10915700	17599500	34787000	33133100	19551200	20935500	15706000	24295100	25626100	25684900	24662400	24336000	19810300	17122500	12505800	13956000	14695300	18097700
Q8BY87	Ubiquitin carboxyl-terminal hydrolase 47	Usp47	15933700	20747300	17765800	20163900	16434700	17874700	18267300	15192200	16633700	24202700	21757200	23629400	23100300	17856300	21079100	22250000	19860300	20383600	22376100	20775000	23399400	20589300	15381800	21763200
P51125	Calpastatin	Cast	39936400	39932100	39054000	35720400	33548400	51133300	28604100	31219200	71347700	57554300	34640900	36354600	43685200	47621000	51403400	53791300	51756100	59315400	50319600	51631300	38532900	40272200	47056600	36882700
O70251	Elongation factor 1-beta	Eef1b	325416000	324394000	296159000	320580000	306002000	313198000	277015000	249710000	174578000	260765000	327225000	348591000	378960000	346934000	246876000	261881000	203467000	201545000	552869000	601701000	480482000	403253000	412181000	320063000
Q8CH18	Cell division cycle and apoptosis regulator protein 1	Ccar1	45693900	46052800	45603800	44296500	52922900	68579700	36778800	34783600	35230500	28214100	52160100	58526200	64982900	67969900	71996000	71352900	51537600	61087300	52423800	49040400	54890300	49021200	60871900	46993000
P70349	Adenosine 5'-monophosphoramidase HINT1	Hint1	96122600	97214000	110225000	99853100	89751900	95791900	128181000	46375100	185337000	154658000	136342000	111856000	98846200	88455900	49345100	58107100	52527600	56646200	146748000	150872000	101931000	106773000	116731000	159255000
P63037	DnaJ homolog subfamily A member 1	Dnaja1	18599400	15177000	17886400	20970300	14417200	18384200	17109600	18290600	35373900	35893300	16994000	21995000	12348000	20902600	19902400	28437200	40842800	29076300	17306700	17313700	16670000	20662900	21383700	21503000
Q91VM9	Inorganic pyrophosphatase 2, mitochondrial	Ppa2	10398000	13039900	20473500	14347800	12060600	11348700	21566500	16007600	26082700	29103200	13608700	11896600	9760360	34184400	23403800	26381200	29858000	26609800	34025900	33071200	11118200	16259000	14044800	13959400
Q69ZR2	E3 ubiquitin-protein ligase HECTD1	Hectd1	15433700	19530400	17168800	16833800	17168100	19212300	20505200	16306500	26345400	32335000	29509400	24264900	23592300	9776160	14489000	14785800	11457100	7625570	33171200	32667100	26385600	26566400	30194900	22293900
P35564	Calnexin	Canx	239885000	257286000	247477000	252181000	243695000	240723000	212794000	295216000	199491000	181227000	230458000	235897000	296988000	223981000	237598000	234724000	268655000	281438000	222700000	163739000	250417000	236613000	266769000	264406000
Q569Z5	Probable ATP-dependent RNA helicase DDX46	Ddx46	43960900	39984800	32321800	34015800	29065600	34850800	29226500	33575400	49003400	48624700	35382600	37871900	39290500	49768100	48861600	45527900	34615400	31323900	56574200	62922600	42947000	40329200	40895800	54705100
Q00612	Glucose-6-phosphate 1-dehydrogenase X	G6pdx	100081000	105517000	92974700	98193200	95808500	99838900	142059000	113979000	100078000	74390600	72352600	79947300	118356000	93013500	75998500	80566600	58004300	62538200	110572000	71548200	85006000	93900000	81886500	121992000
Q6A026	Sister chromatid cohesion protein PDS5 homolog A	Pds5a	31358500	29453200	22202900	22147500	22777300	22046700	30319500	29590600	37272300	35115000	29939600	25401700	34861600	27467200	26257700	25346400	16957800	16169900	35085300	47410100	31273200	32324300	29129900	39592300
O88487	Cytoplasmic dynein 1 intermediate chain 2	Dync1i2	43632100	40265100	40597900	38912800	35282800	37890500	41613500	29203000	53348200	55400600	47188200	44099200	40176100	28329300	27456200	26422400	28976200	27351500	37827300	38211400	45090700	38500500	47475000	34271300
Q3UZ39	Leucine-rich repeat flightless-interacting protein 1	Lrrfip1	25196200	29028800	26384800	25165700	28924900	27085200	26729800	23247800	40597900	34419700	31287900	31989000	36884800	26159700	29332900	21776100	43617300	45610400	34416900	38479700	35771300	26349500	32484900	29004000
Q3TZZ7	Extended synaptotagmin-2	Esyt2	49572500	56703800	49808700	51079500	45984800	45712100	39634900	31067000	56695700	87738700	49063800	61034600	49465800	36771600	37566900	39006100	39440500	38182600	55879500	56417000	47172000	50690100	61794300	61401700
O35343	Importin subunit alpha-3	Kpna4	26670400	24353000	21065900	23461800	19635100	19859100	15925600	13828100	41546000	43287000	27333400	25575400	37498800	15418600	15540100	16030100	14415200	14407200	27286200	30059700	27734400	23450300	28570300	24237400
P27612	Phospholipase A-2-activating protein	Plaa	277989000	297497000	297139000	284882000	252993000	265164000	153644000	177831000	42282700	43187400	205299000	214141000	262222000	211005000	214658000	229379000	219122000	251303000	187132000	75460100	221076000	229265000	207120000	235042000
P01942	Hemoglobin subunit alpha	Hba	4752470000	5400310000	7620090000	8337230000	8510640000	7855380000	3589580000	5088910000	8357450000	7671240000	7758550000	8180580000	2048970000	1856490000	3387360000	3257810000	8769130000	9041260000	1301490000	1516980000	7588860000	6068740000	2404610000	2692480000
P11247	Myeloperoxidase	Mpo	54409700	54024000	46164400	47419100	66650400	76914400	324533000	230920000	60516900	59131600	70283600	63229800	67329900	52718300	32722800	30984100	36603000	42387400	124839000	129272000	70283400	61695600	46433900	39065700
P18242	Cathepsin D	Ctsd	43709900	46688500	60450700	57435000	55391600	63517000	80953500	66893100	146996000	152159000	73128700	61922300	82919000	78089600	55465700	56770200	78493800	76152600	142286000	140161000	74665200	73757700	86340300	101208000
P54071	Isocitrate dehydrogenase [NADP], mitochondrial	Idh2	215452000	153808000	136919000	145127000	165403000	193369000	77683900	224283000	136638000	166944000	184167000	194780000	95186100	229152000	218083000	214302000	173606000	170173000	233371000	229856000	173855000	108709000	101969000	130138000
O88844	Isocitrate dehydrogenase [NADP] cytoplasmic	Idh1	312561000	303749000	309881000	307017000	293939000	289335000	300752000	291265000	404266000	318459000	290372000	315642000	307085000	285694000	269740000	266242000	279824000	269805000	258167000	278508000	311924000	323139000	319458000	384651000
Q8C2E7	WASH complex subunit 5	Washc5	26350000	24753900	21120800	21564400	14286300	19077600	28862000	20497200	24864800	30671700	31008900	32774000	30249700	17979000	19587300	20645900	15832300	16818700	29675800	35723100	35034800	30677300	25222700	28192300
Q9QX47	Protein SON	Son	18522700	17600700	17542900	19532700	16522500	18157400	17524400	12313900	25928800	34423900	23452200	21527500	31759300	19676000	12559500	13599100	10071000	12012400	30009600	34689200	24419600	21998000	24374900	28154700
Q9Z1N5	Spliceosome RNA helicase Ddx39b	Ddx39b	876524000	811804000	740115000	747164000	730728000	745239000	745835000	631659000	635588000	449245000	784307000	742913000	812718000	707755000	630452000	673853000	547690000	499050000	955668000	877753000	807466000	883455000	898639000	929366000
Q6ZQ73	Cullin-associated NEDD8-dissociated protein 2	Cand2	27704200	27418800	17632700	24321000	19169700	19553500	22547100	15091500	22047000	21862700	21714800	30174100	26252500	20344600	20148400	23972700	15186200	13344500	37875000	36263700	32288300	22703400	37703800	22824700
Q9WTK5	Nuclear factor NF-kappa-B p100 subunit	Nfkb2	30803100	26594100	21128300	18685700	24742700	28756400	25441900	29704900	20602100	23287000	25000600	25696500	19866100	29177800	30868800	29952200	28199000	30093200	33536900	15782900	22676000	33321900	24945000	25688000
Q99JX4	Eukaryotic translation initiation factor 3 subunit M	Eif3m	171513000	169051000	150052000	158914000	148192000	130017000	186296000	126661000	58760600	86027900	209153000	228332000	195777000	149094000	124361000	121438000	108345000	93530000	247845000	267177000	239881000	200751000	227466000	190910000
O08709	Peroxiredoxin-6	Prdx6	554666000	552066000	586652000	593598000	539062000	577257000	490947000	574784000	187876000	159099000	566266000	565241000	559226000	563877000	594652000	577339000	493742000	477584000	542537000	530795000	577468000	532611000	586723000	524356000
P46471	26S proteasome regulatory subunit 7	Psmc2	134966000	141036000	159627000	128238000	123689000	108393000	75114100	114761000	110115000	138980000	109058000	118418000	148998000	103403000	115815000	113509000	149176000	158597000	103979000	109614000	140911000	149354000	90858500	123624000
Q91WG4	Elongator complex protein 2	Elp2	23663000	25082400	23199900	19657800	22002300	23026700	21924700	20605200	39633700	40689000	20425800	24474300	24523700	24263500	25147800	23927900	15850400	13291700	22272100	26857300	27590700	24850800	25187400	24939400
Q8BG05	Heterogeneous nuclear ribonucleoprotein A3	Hnrnpa3	479858000	560572000	502507000	520134000	513183000	523565000	593784000	377285000	973006000	850059000	530765000	581525000	500755000	533297000	803239000	723742000	616918000	578784000	530629000	573230000	565699000	642199000	498630000	418690000
Q9EPK7	Exportin-7	Xpo7	35317700	35935400	43642900	40553800	47739600	41722800	27711000	32247600	40392200	37366800	28774700	29169300	30899300	46148900	44914900	40331700	39046900	36910000	47970100	48303300	33299700	38396400	32745700	48641600
P47754	F-actin-capping protein subunit alpha-2	Capza2	214487000	233623000	204747000	238906000	231671000	246258000	288017000	281927000	218692000	201563000	262642000	242725000	262585000	289804000	301637000	289284000	227554000	221301000	171444000	162893000	231233000	193869000	222021000	177228000
Q9D0K2	Succinyl-CoA:3-ketoacid coenzyme A transferase 1, mitochondrial	Oxct1	144157000	133522000	130577000	150864000	122406000	117789000	176882000	110251000	238071000	204461000	143014000	149816000	169930000	98700400	112804000	104940000	103486000	101442000	117729000	139942000	132037000	111598000	169873000	134785000
O54734	Dolichyl-diphosphooligosaccharide--protein glycosyltransferase 48 kDa subunit	Ddost	175032000	162340000	143504000	165968000	155421000	181293000	235343000	210802000	325363000	289234000	215079000	209313000	151862000	136902000	147938000	150446000	184406000	191431000	167123000	200911000	179180000	170430000	195737000	165279000
Q9JK81	MYG1 exonuclease	Myg1	60235500	55577500	56015600	61220300	57452500	57989500	31081100	36662000	52517000	46737100	38721500	44328100	59866000	69785000	86964100	91987400	125466000	128213000	28779700	36007500	44208800	50145100	50272900	50609800
Q03734	Serine protease inhibitor A3M	Serpina3m	160481000	163250000	142185000	143474000	191958000	163646000	655532000	382772000	292719000	567364000	151671000	133650000	81457300	54834000	58922100	63510000	111371000	105376000	81528900	88083000	161515000	131238000	68363600	85762000
P11103	Poly [ADP-ribose] polymerase 1	Parp1	147490000	133591000	125832000	127296000	116751000	127238000	122219000	132788000	71277300	67699300	156913000	151969000	156255000	141251000	166557000	162510000	98220600	98765400	171163000	143293000	180236000	169115000	168619000	152156000
Q14C51	Pentatricopeptide repeat domain-containing protein 3, mitochondrial	Ptcd3	26920900	30887300	34004400	26557000	32252000	30198800	24691200	36901600	31347800	48433300	24062000	31828300	28184800	35693600	37187500	38852900	30774200	30102400	48746900	51776500	29996500	34183800	34400200	26935300
Q91VC3	Eukaryotic initiation factor 4A-III	Eif4a3	111748000	114046000	100707000	100752000	98450300	86069100	63156900	99752000	95787400	120349000	117658000	113282000	117969000	124617000	100439000	83587900	81626700	80013000	114528000	129688000	127352000	122663000	91705700	41088200
Q61029	Lamina-associated polypeptide 2, isoforms beta/delta/epsilon/gamma	Tmpo	111044000	110336000	89478200	85507600	90635800	118831000	69792400	98094700	39895600	37150100	95246300	94967100	152817000	142581000	129320000	124073000	104593000	106920000	103392000	102791000	122054000	127288000	99337100	115282000
Q9Z2W0	Aspartyl aminopeptidase	Dnpep	35250600	38732300	37242300	34995000	29572500	45075600	29342600	55074200	64767000	75169900	42975100	36710700	40774300	57196900	47714300	52335600	54208000	53791200	58117800	57748500	25985200	45439100	59928000	42385900
Q8K363	ATP-dependent RNA helicase DDX18	Ddx18	81793900	84402600	81715100	80029700	67316600	71001200	93814800	67873400	50928000	51290700	111034000	113638000	100391000	67805700	70815700	67353700	70682200	70730200	93344100	92707900	109348000	96833700	104074000	95287300
Q04857	Collagen alpha-1(VI) chain	Col6a1	29469400	32815300	33290300	29505600	34787200	19581600	43763000	49411800	44404400	51697900	34446200	28871000	26726400	42701100	39869300	41064100	31824100	28304800	29756500	31903300	29671000	27977800	20895500	28698400
P23492	Purine nucleoside phosphorylase	Pnp	215618000	208346000	176379000	196934000	184133000	238018000	250114000	386679000	215886000	194071000	209963000	206473000	227064000	181215000	182983000	177904000	161301000	162673000	173110000	187877000	211348000	188787000	247419000	207993000
Q8CIG8	Protein arginine N-methyltransferase 5	Prmt5	30677500	32843000	37757400	42194800	37671900	37921500	29069700	23513000	58885600	49743000	36177900	32154000	50026700	28550300	40643100	38032700	38109300	32884400	19656600	15502800	35918500	40317800	45535500	46299300
P27641	X-ray repair cross-complementing protein 5	Xrcc5	19499200	20325500	23976600	21335100	22811200	19451200	16221600	8336880	26723900	22798800	18257200	10699000	26479700	19082000	18426800	17943700	14832300	12771500	28472400	17934600	23215600	23577300	25167400	22189300
Q9WUA2	Phenylalanine--tRNA ligase beta subunit	Farsb	97867600	96844200	108597000	112339000	94549800	99617500	51330200	101818000	48487000	57167200	70322400	77430000	97254800	137352000	94447800	98132300	82699300	77363900	162837000	138836000	101735000	146929000	114586000	142120000
Q9Z0H8	CAP-Gly domain-containing linker protein 2	Clip2	40689100	40713400	50107500	33357300	41719100	34512000	22740900	24748300	51389200	102248000	16113900	12042800	32962500	72820100	104244000	121417000	119981000	122962000	35117400	52948900	45709900	27496300	44774800	41105900
Q8C1A5	Thimet oligopeptidase	Thop1	64609700	67391800	62044800	53765100	63373700	40309300	64805400	52232300	71659900	82282100	67472100	72640800	65081000	40640200	48771400	44156900	60342400	52467900	61077700	73577100	78543500	70680400	77948200	63536500
Q9JLV5	Cullin-3	Cul3	49486100	34444000	46325000	36138500	52417600	37452500	34068600	41806800	69838800	54538100	32362900	28320100	34437700	77646600	76932400	73696500	57504800	58961400	38528200	31855400	34634300	37919500	23266900	38018100
Q99MN1	Lysine--tRNA ligase	Kars1	247993000	224729000	252362000	260000000	215994000	247815000	139109000	214201000	150584000	83481400	156025000	168046000	181500000	223333000	241579000	231853000	202748000	213850000	163465000	138828000	172956000	225076000	210943000	237798000
Q60864	Stress-induced-phosphoprotein 1	Stip1	362881000	347144000	336118000	315474000	342957000	336084000	175111000	274861000	148953000	131324000	309782000	347218000	439822000	400685000	259852000	255634000	230988000	237816000	492410000	411155000	395250000	473146000	370657000	487454000
Q6ZQH8	Nucleoporin NUP188	Nup188	11234800	13827500	10739400	11894700	12633600	9182810	8195240	12506000	13082500	10406000	10203100	12147900	8141370	12824600	15447900	13798200	8187450	6649240	10020100	11476400	14506400	13397300	10434100	7019750
Q9Z315	U4/U6.U5 tri-snRNP-associated protein 1	Sart1	42483400	47132800	44680000	42419400	38877300	45278500	41435600	37796100	28043400	30905100	57386000	53456000	66537400	49616100	41814600	41083400	39444300	40172900	71499900	73007000	72464600	62956000	58183600	54682200
P63087	Serine/threonine-protein phosphatase PP1-gamma catalytic subunit	Ppp1cc	23276700	26269700	26762300	27477200	27697200	25352600	25010200	24238800	6678720	6395920	42467500	44732700	27649300	21775900	22018900	22632300	17524600	17352900	25223100	11134900	34930600	29752600	23698600	35777000
P55264	Adenosine kinase	Adk	58809900	60058000	57337600	56397300	52540700	52821600	86780600	45763400	113925000	78128600	66166100	57809200	71583100	39212900	50125300	46807900	47477000	44917600	52760100	30458000	75498900	62781700	76210400	70335800
P18155	Bifunctional methylenetetrahydrofolate dehydrogenase/cyclohydrolase, mitochondrial	Mthfd2	18268000	15606800	23910800	21747800	20200400	15559700	14160000	20539500	23010300	22017200	20970000	19767800	7518670	18957800	20426800	24525300	22691800	23699400	13297600	11426400	18122900	16907100	11355100	11553000
Q9R0P3	S-formylglutathione hydrolase	Esd	110430000	83389600	74305700	92519500	115566000	92807200	124964000	103270000	252233000	220192000	104396000	90081000	94360500	72585700	90567300	98843600	88453600	70816900	81543400	91794900	77570800	83392200	97938400	91048100
Q8BX02	KN motif and ankyrin repeat domain-containing protein 2	Kank2	45085500	43554100	51417700	41226400	52408400	44600400	16637600	10095300	19523200	21384000	13779900	13283200	39493100	58341500	51269800	50313400	63412700	51078200	31408900	30399800	13350400	16136700	11946600	19798400
Q3TLH4	Protein PRRC2C	Prrc2c	12817200	13717100	23455000	22950900	20672600	33020200	6346960	9135220	26478700	24517500	10655900	10125000	20899800	32581500	37747300	38020900	36322500	37858300	12616600	13137700	17354000	22322200	19706000	24446400
Q9D0M1	Phosphoribosyl pyrophosphate synthase-associated protein 1	Prpsap1	55744000	53596000	52607400	58046300	54741100	51790600	61215100	49081100	104845000	89562400	73643700	72015200	52465200	45558100	46085700	45333400	42366100	40785200	54956300	65631200	66395400	59002800	73263600	59091300
Q8R550	SH3 domain-containing kinase-binding protein 1	Sh3kbp1	41882100	46788400	41690600	42877300	46596000	47587000	29763200	35060100	23558300	24961500	35373900	36041200	67705300	46979500	54737100	53083100	61735600	62735300	59499300	44633500	50489100	58607800	64994400	63442300
P04919	Band 3 anion transport protein	Slc4a1	64736100	75428100	180888000	137956000	207070000	185352000	86951100	133059000	56687000	62026800	102274000	99507400	10662500	32464400	58720600	56681300	276813000	289979000	7668480	12256000	58834700	72121800	18949600	34584300
Q8QZY1	Eukaryotic translation initiation factor 3 subunit L	Eif3l	187774000	155847000	187379000	176937000	184156000	200634000	88844900	207872000	137999000	174995000	105080000	124323000	112517000	204123000	229944000	245630000	196676000	192008000	163242000	146025000	126855000	155702000	209322000	193166000
O35737	Heterogeneous nuclear ribonucleoprotein H	Hnrnph1	212187000	205018000	181821000	168620000	180274000	174499000	225808000	168501000	361471000	351768000	207920000	214660000	283514000	161465000	178007000	185189000	130871000	124046000	209246000	235360000	296413000	241136000	212383000	197690000
Q9ESZ8	General transcription factor II-I	Gtf2i	32048900	32395400	27776100	26688900	31199100	30505200	34874100	29785600	37013000	32749500	31010000	30536400	35312700	40247400	47010400	47752600	48024400	44430000	39501200	41952700	37962800	35855400	37079500	37934200
Q8BKX6	Serine/threonine-protein kinase SMG1	Smg1	3621120	2379540	3794010	3091760	3556510	3816250	4325130	3402980	7648000	6632470	3198050	3363950	4688300	4562210	5191330	5781670	7284570	3268220	3490670	2835650	2638430	2131560	3494500	3470780
Q3UPH7	Rho guanine nucleotide exchange factor 40	Arhgef40	14786900	15244300	15433900	14947800	14199200	14687600	14689900	14218600	14132600	14613600	11437100	13965800	20450600	23196600	17344400	14990100	11842400	12479500	33140300	36820600	14644600	13268900	20770100	25548000
Q8C0C7	Phenylalanine--tRNA ligase alpha subunit	Farsa	59015300	56566900	46201900	46977500	40503500	57720600	40915300	59559600	69355800	60934800	50398000	44903300	56404700	52338400	63160600	71421800	56928900	61282700	61600300	50835500	54289100	58357300	70535000	69340600
Q9D964	Glycine amidinotransferase, mitochondrial	Gatm	31485000	28866200	26868300	24179800	26049800	24625200	18818000	24568200	29134600	22930800	16110500	15060600	33184000	35172600	32972000	32407000	21528900	26231300	23859900	24441800	19584800	25628200	32695200	26101700
Q6P1B1	Xaa-Pro aminopeptidase 1	Xpnpep1	33573500	29966500	26670300	26724900	31158900	29045500	46773800	32058100	41744600	47880600	37135000	28977500	44503200	26795700	26383600	27348300	37741900	34570400	28650200	37005500	28615300	32913100	36900400	24016000
Q7TMB8	Cytoplasmic FMR1-interacting protein 1	Cyfip1	63929500	59782300	59468500	55773500	55694200	52885100	59528900	57671000	27428700	36128100	58902800	54964200	54101600	55378800	53531100	50613200	39698900	40391700	60974400	47373100	66717500	70464500	51931000	61000700
Q8K0E8	Fibrinogen beta chain	Fgb	76439300	70432800	63463100	46686800	33947400	51697900	115717000	152634000	37138600	47001800	35592000	27674700	19855100	23985700	33213300	28091900	48755400	45301200	34165000	32998700	23488900	32264100	36226400	30728100
Q5SWD9	Pre-rRNA-processing protein TSR1 homolog	Tsr1	51585500	52192700	61314400	59306100	52660900	51663300	37519500	33307000	56914200	70034900	54309400	53964500	53389700	43396700	49450300	45887200	40856000	44652100	49530900	46146400	51832500	61263800	65161700	64035000
Q8BYA0	Tubulin-specific chaperone D	Tbcd	18850400	19082000	17571400	14986900	17460000	19008800	30185600	19076500	39081600	40450300	20052100	19857200	19985500	21190700	23214200	23944900	19622100	17982000	19387500	22619200	17057700	14201300	16195800	16074000
Q8JZN5	Complex I assembly factor ACAD9, mitochondrial	Acad9	93818000	67173800	76872100	75415300	66109100	82012900	82436600	82805200	49447400	51121000	72928800	71246900	77746400	79899800	91571800	98808200	90819800	90900700	78331000	78199800	72429600	72704800	86959200	79690900
Q61425	Hydroxyacyl-coenzyme A dehydrogenase, mitochondrial	Hadh	72144200	80250800	68765100	70580000	81100500	69162800	96731400	64194000	126161000	114598000	66287000	61693600	115312000	59072900	54315000	56293400	50110200	55442900	74501200	84910800	81417800	74166400	95896400	91202700
Q9CQT1	Methylthioribose-1-phosphate isomerase	Mri1	33884800	37747100	29705000	30160200	31470600	38342600	15048700	28150600	23521400	21143800	8699300	23946800	35504600	33257200	36588200	37177000	31533200	33091900	20786300	16725700	15421500	17347600	17972500	25587200
P27659	60S ribosomal protein L3	Rpl3	155399000	204407000	234378000	223177000	226792000	209881000	232865000	254155000	485231000	382618000	122845000	127733000	115923000	208537000	217941000	239763000	177034000	148935000	186530000	119414000	157257000	185836000	169577000	236610000
P35550	rRNA 2'-O-methyltransferase fibrillarin	Fbl	97284700	102432000	159564000	155352000	139998000	151644000	70918400	177634000	114248000	194943000	80760200	101443000	89941400	186914000	225115000	229486000	211669000	203464000	81706800	115509000	102962000	119185000	113879000	95857000
Q9Z0X1	Apoptosis-inducing factor 1, mitochondrial	Aifm1	111682000	115985000	106840000	109988000	93476700	98788800	80460600	70039300	138577000	131512000	104757000	110645000	118661000	89750200	90239800	85703800	88666300	94144000	102563000	120163000	128993000	114387000	97326700	117056000
P82198	Transforming growth factor-beta-induced protein ig-h3	Tgfbi	33515400	27333800	49489100	39368500	34000600	37281300	43861400	39109300	55146100	69866700	40151400	37789600	39136200	38795000	45763000	45434600	40510400	48288000	27414000	30933100	37945400	45094500	44072500	27707300
Q8K0D5	Elongation factor G, mitochondrial	Gfm1	55442800	60652700	53316700	65167900	48421500	52922900	37051300	35057700	23970900	34645000	51049600	54163900	72674800	75511500	62864600	63357800	46218200	45396900	89861600	82116300	55762700	50141100	69363100	78315000
Q9DBD5	Proline-, glutamic acid- and leucine-rich protein 1	Pelp1	27810100	25899500	32232200	35468500	31662600	29661300	14263500	21623700	36624900	21473100	22513200	18378600	27481500	43858500	34654400	33649900	24321000	25906500	37474300	41055100	32484700	43601100	25702400	34150800
P61222	ATP-binding cassette sub-family E member 1	Abce1	70236500	68407100	63339200	61171800	65909900	66066700	58776400	64691800	87045100	100223000	76411600	56229800	70962200	72943200	69818600	78375100	73251700	68859300	79897100	76015400	76252200	68102000	71903100	67936200
P06728	Apolipoprotein A-IV	Apoa4	26547100	19082900	18919600	27940600	21568900	24734900	79205000	175675000	19598500	16675800	11144700	12245800	11007700	17629400	16475600	19303800	42027400	39636000	22477200	25891600	11913200	17941100	27302800	15999600
Q99JY0	Trifunctional enzyme subunit beta, mitochondrial	Hadhb	54521500	66075000	118052000	92567800	112714000	104509000	41327400	84719000	31800400	43130800	44620000	44069100	59575900	141564000	132972000	128087000	94578300	91344000	72013600	83314900	57350000	72004100	67286700	98967400
O35639	Annexin A3	Anxa3	180409000	181834000	214958000	217496000	172593000	173090000	247320000	221053000	100320000	87646600	160666000	174699000	190032000	165712000	159154000	159237000	143528000	144229000	181626000	168618000	180284000	205665000	255455000	232542000
Q9EP69	Phosphatidylinositol-3-phosphatase SAC1	Sacm1l	43859000	45985300	60603800	56858400	57730400	54745000	46108100	47271600	53876400	48605800	39647500	47950900	30068000	36177500	42629900	44688000	38433000	44468400	60622300	46549300	36873800	57825200	67503200	63019300
Q8BKG3	Inactive tyrosine-protein kinase 7	Ptk7	26360900	23758600	28396200	27035100	24095400	23485400	11839900	22334800	14815900	14996100	15360400	19624800	18630700	31082100	33136300	34326600	28337800	26587000	18679400	18565200	23964400	22731400	18481500	23058200
P14576	Signal recognition particle 54 kDa protein	Srp54	56322800	55434900	59098600	54877900	50157500	46332800	35583900	26710400	65961100	87679400	58901100	51514000	62499900	42248500	50953200	49147700	39300800	41004700	48093200	63733900	46900200	41174200	59576800	61350700
P16015	Carbonic anhydrase 3	Ca3	35152000	44358800	41256300	47946600	41488900	41499200	153455000	127986000	197285000	66980900	413758000	361832000	34466600	43530300	24483900	26817800	1702360	1758870	59567300	66803400	30732700	59913200	212724000	116598000
Q5SSI6	U3 small nucleolar RNA-associated protein 18 homolog	Utp18	9287530	11653600	8094800	10070100	10586200	8519840	23622600	26202200	21760700	25699100	24259000	26323700	13549400	23246000	20621800	21594100	8167650	7626700	19919800	20076100	12767400	9863390	14004100	14459300
E9Q634	Unconventional myosin-Ie	Myo1e	23835200	35612300	27680700	25553700	25981000	25129200	19383400	26200000	26904200	28962300	19688700	24661300	28751800	32437000	36003200	36583900	27787300	29833100	33693000	35442000	31451200	30436300	34840700	34471100
Q9Z2G6	Protein sel-1 homolog 1	Sel1l	13137100	12677200	13476600	12746100	13986600	13851300	18160600	16887200	21059800	20314700	11347600	13041600	12491200	11691100	12142100	11876900	8624810	8908700	10429500	11453400	15087500	14004100	16534200	14189700
Q6ZWX6	Eukaryotic translation initiation factor 2 subunit 1	Eif2s1	118904000	119423000	103103000	101082000	100444000	99267400	76573000	71552600	127503000	138821000	107648000	107158000	154710000	84512700	89172500	75600800	63633500	60336500	132861000	102198000	124461000	118798000	125771000	150046000
Q62433	Protein NDRG1	Ndrg1	44088300	58931800	54253200	61153800	45185300	41006100	43772700	17051300	30835300	17308400	14355200	16656700	36578400	34013700	50455000	45621100	33579200	34310500	64547400	29220300	29028500	59718100	48964300	32278600
O35593	26S proteasome non-ATPase regulatory subunit 14	Psmd14	35835700	24045300	35339400	22523400	31155000	27767000	29900300	51935700	83804600	53775400	18513900	34672900	31906400	65253600	80064000	84908500	63996600	63544400	29490000	29790100	26702200	21163500	33283700	21726600
Q91YT0	NADH dehydrogenase [ubiquinone] flavoprotein 1, mitochondrial	Ndufv1	67213700	71083800	49974700	48396200	60092800	59894900	55859400	76225500	55870800	60134900	61137400	75554300	64256300	55357800	52419600	49427900	42341800	40285500	62411500	72608300	73084400	63267000	49054600	55808600
Q62465	Synaptic vesicle membrane protein VAT-1 homolog	Vat1	2576010000	2774100000	2669650000	2636590000	2275400000	2255410000	3048390000	2516980000	466806000	497935000	2063120000	1940240000	2347820000	1159010000	1357170000	1385800000	1613790000	1765940000	1586930000	1312680000	2129820000	2125280000	2414270000	2286940000
P63005	Platelet-activating factor acetylhydrolase IB subunit beta	Pafah1b1	24590600	33272600	24564900	25164300	21167000	19499400	60888500	42078900	87938400	84225900	44338500	40660700	32818000	23669500	24601400	24249100	25842400	26884700	30672900	35423500	31727000	28259800	30191900	26422100
Q9R0E1	Multifunctional procollagen lysine hydroxylase and glycosyltransferase LH3	Plod3	53675200	50110700	61820900	59117700	55591400	56170700	85966300	60087100	55626200	56406300	56813100	55427500	43532400	37443300	37675000	37596600	51472100	52677000	53701600	56875300	53554900	45995400	57668100	50367100
P14685	26S proteasome non-ATPase regulatory subunit 3	Psmd3	117819000	123642000	95871900	98830400	91575100	90175000	94708100	89144400	120350000	85899700	88983400	93423000	119327000	85278900	92897700	100459000	64124800	71487800	94224200	102265000	109858000	117055000	139075000	116617000
Q68FF6	ARF GTPase-activating protein GIT1	Git1	13049300	12058400	11645400	7261770	12829200	9152950	8438710	5441070	7424520	4952500	10862600	9693740	18566500	22813900	24452400	25358700	12647600	14209000	17646700	16572000	14075100	13290700	15129300	11261200
P62141	Serine/threonine-protein phosphatase PP1-beta catalytic subunit	Ppp1cb	16329500	15739700	16547400	13882200	8935910	8839020	16689400	15736200	21305400	17797500	17826900	16379200	11145900	13338000	16979300	17506700	25658500	20728600	18861900	17182600	14160000	16004200	16252900	14082800
Q8R180	ERO1-like protein alpha	Ero1a	79864800	76546900	64081300	66360700	70306500	74839000	122034000	100000000	56150100	55252000	78901800	77445300	80944000	51156100	43486300	38524600	46353400	41852400	62238200	93416700	80848800	53997300	55248800	39417400
Q99PU8	ATP-dependent RNA helicase DHX30	Dhx30	81390900	122274000	114032000	134715000	86869500	80760500	18190400	121050000	17613100	18253800	44736100	57428500	76841300	92646600	106446000	105083000	87402300	85172200	29454100	32596900	63892800	119180000	19445600	44496600
D3YXK2	Scaffold attachment factor B1	Safb	43725000	56384700	49615100	50014700	54601000	52143300	6865010	35002000	37758600	32976600	19872300	37849400	60134800	63810600	69457400	62316500	53329400	58141300	26496700	25049400	44267100	66124000	44901800	64383800
P26516	26S proteasome non-ATPase regulatory subunit 7	Psmd7	53352800	40419000	51632500	49469600	35985900	46415700	52135700	40042100	71028800	64852600	49356600	46001300	44583700	55230100	46364700	49819000	56069800	59018000	50549500	50901400	47668500	41217400	51315100	51494900
Q91X72	Hemopexin	Hpx	77945800	79194200	94131400	94249300	160912000	109039000	165565000	292475000	180429000	115116000	46294900	45485000	16587400	48420100	77626100	78382500	169118000	200529000	33561800	40815700	39556800	45023300	56901200	65755200
Q7TNP2	Serine/threonine-protein phosphatase 2A 65 kDa regulatory subunit A beta isoform	Ppp2r1b	16028000	11999100	14869500	16597400	16524900	16970200	12581400	14790200	12252200	13759000	10780400	13297500	16375600	11689700	16006900	17437500	16879400	15783500	11730100	9998250	15747600	15057000	17277600	18101300
P11440	Cyclin-dependent kinase 1	Cdk1	123564000	116521000	98052300	83094300	77622300	74121400	82643000	61217000	73539900	142565000	119322000	106154000	129465000	95948800	96250000	103285000	90715300	89630900	90126100	110868000	164455000	113529000	131882000	122500000
Q8K1R3	Polyribonucleotide nucleotidyltransferase 1, mitochondrial	Pnpt1	59481800	65876600	55362100	53805500	51893800	59160700	60148300	55178900	88754200	81391900	70038700	63018200	71998400	64233000	50220600	48362000	38152500	40563100	83892800	71323700	64722400	60981700	58619800	67051500
Q99PT1	Rho GDP-dissociation inhibitor 1	Arhgdia	257294000	235533000	361723000	295020000	297687000	316817000	202941000	234758000	134126000	153082000	241073000	246325000	312191000	491059000	502029000	551396000	535678000	551612000	238258000	184536000	255667000	247646000	299738000	310701000
Q6PB44	Tyrosine-protein phosphatase non-receptor type 23	Ptpn23	21412500	17480000	16957300	18736300	21838200	21831900	13388600	12539500	21602300	19242000	19031900	17245000	20823100	20226600	19138800	18944000	16600900	15902300	22773500	22979800	17650900	19235500	20064500	21170600
P42227	Signal transducer and activator of transcription 3	Stat3	21369900	22517900	26776300	21879000	21468200	23799900	37947000	57946400	77238400	38877700	36387600	37437100	27093400	33193500	36376000	34488300	27022800	26477300	26436100	32576300	25338900	26300300	27178800	26542700
Q6ZQ93	Ubiquitin carboxyl-terminal hydrolase 34	Usp34	6110430	4609660	2815790	4130810	2789900	5286110	4233610	3238980	11181800	10003300	6923170	5214720	8311830	5443930	5544930	4427740	3721340	3594030	9174930	8659150	11610000	7694040	8159200	7488650
Q6PGC1	ATP-dependent RNA helicase DHX29	Dhx29	30997700	22271800	25197800	17127400	23470200	22926400	21391400	32484400	40813700	43993900	23384200	26813700	22930600	33025000	39800200	38055400	30789000	28018500	26161500	23767100	22129900	26417000	34927400	21629300
Q91YH5	Atlastin-3	Atl3	28331200	28532300	28590500	28527300	28772000	29562600	33359100	29842800	31192200	34986600	19378900	18448200	29949600	33263700	39065200	40813400	36132700	35455300	38934400	29540500	22433100	35194900	33457800	30588800
Q8BGH2	Sorting and assembly machinery component 50 homolog	Samm50	112818000	102141000	87219100	97503400	111426000	116717000	76908000	54230300	69250600	65442100	94231500	84652800	83307800	91449400	71173900	76820700	90929800	86415000	64470000	80077900	61685000	83837500	80686000	78046600
P18760	Cofilin-1	Cfl1	767814000	954625000	729738000	794244000	881792000	765919000	715644000	693589000	1497840000	1597310000	705652000	784677000	934266000	1050670000	914247000	813457000	770242000	752492000	495156000	675465000	910388000	756243000	583148000	742978000
P22892	AP-1 complex subunit gamma-1	Ap1g1	39238000	37684200	60471200	49905600	50809800	53771300	30854600	44731300	22633000	27533400	29710700	32612200	27303700	49310800	47313300	50529200	24815700	36421900	62634800	42009800	31104900	50400400	53330600	50675500
Q9DC61	Mitochondrial-processingptidase subunit alpha	Pmpca	38956600	39234200	41065200	40013800	38235300	38059400	23049400	46067100	52528100	43761000	32113100	39530300	45588900	56290300	47453300	44080100	37323900	38782500	61069800	62983500	38804600	38611500	46766000	43604600
Q99LC2	Cleavage stimulation factor subunit 1	Cstf1	19368400	19065800	18099500	16972500	16875900	15544400	14192900	19746200	20305000	26179000	27173000	23787100	27229800	26073700	22453700	19286800	12807700	13234600	16366600	18299400	27039700	20601000	14688300	12925700
Q6P1F6	Serine/threonine-protein phosphatase 2A 55 kDa regulatory subunit B alpha isoform	Ppp2r2a	65856200	67981300	90510100	62331700	58466100	62444800	75812200	59810900	65104800	67652100	106883000	104284000	71856900	54427900	56329200	57022600	61978200	61486000	48330400	45891300	95129000	85007500	79176000	77524700
O08917	Flotillin-1	Flot1	52224800	52001100	45765400	47056400	52424800	45950500	40861800	38583300	47043100	46449200	42005000	37589200	32902000	30339600	37137500	39695400	29303400	30012200	50080500	35386500	37772300	41612800	44869300	49768400
P21550	Beta-enolase	Eno3	46456700	31425700	17996500	13464100	18158600	20386700	37277600	38684300	16310000	27078800	78149000	105136000	39477100	36309100	21684200	22558700	15585500	13412300	19817400	21344800	30082700	29540600	26443500	19378400
P58771	Tropomyosin alpha-1 chain	Tpm1	175475000	93208700	80504200	64627100	63230700	54428600	134343000	201997000	122855000	83879300	196737000	238018000	48663100	147736000	192085000	209563000	266192000	289508000	78186000	53452800	72875500	78931100	65368600	58608500
P97429	Annexin A4	Anxa4	263653000	286388000	272560000	264046000	249547000	233428000	139626000	213238000	181160000	162944000	202800000	210655000	359057000	206987000	218073000	209560000	191539000	202515000	205309000	133274000	303567000	269338000	229306000	260716000
Q8BH61	Coagulation factor XIII A chain	F13a1	93951800	94944200	93217200	90457900	92391400	102104000	350275000	263055000	120785000	161548000	129192000	110587000	153819000	114560000	85639600	82583200	38718200	41364200	133049000	130400000	181890000	156133000	181490000	175507000
Q3TRM8	Hexokinase-3	Hk3	15711600	21302600	16850900	14269700	18749000	22853100	66088100	53473000	20313900	20834900	17288900	17680800	30194900	18486100	18510100	18366600	16827200	21154900	20901900	18422400	25094300	22556900	15802000	16175200
Q9CQF9	Prenylcysteine oxidase 1	Pcyox1	51656700	54410300	52559400	49331700	46662400	47907800	56147300	42264000	49080900	39988200	43897700	45195900	54538500	37917700	37651800	38079100	36795000	40268900	40800200	31182600	42600100	40088400	46079400	48245000
Q61687	Transcriptional regulator ATRX	Atrx	16675300	18266800	15880000	12749500	13299300	11957900	18198000	14433800	20042800	17482800	16553400	13710500	16924500	14880500	18719400	18426600	12734900	15356500	17036300	18169700	21263000	19818200	16981700	16824100
Q7TT50	Serine/threonine-protein kinase MRCK beta	Cdc42bpb	25564400	21562400	22199100	20677800	24912500	25993800	15843400	32624300	21355900	20750900	20602100	24382700	20365900	21950400	25891300	25047000	24019400	24948500	26314400	24999200	25169800	23470900	20032400	18565000
Q61739	Integrin alpha-6	Itga6	27665400	23579600	23469800	18545700	26872200	21949700	35894700	24292200	29950000	19953000	19755500	14292500	20077200	34524400	26476200	27862000	38634400	37830700	41363200	43365700	20308700	16639800	16109900	20032000
Q8C1B7	Septin-11	Septin11	116147000	114211000	103211000	116222000	111176000	118404000	97672100	76526300	130298000	81870600	97449400	130174000	134726000	152242000	117074000	117234000	101235000	106769000	186516000	202871000	130031000	121729000	139536000	178614000
O88569	Heterogeneous nuclear ribonucleoproteins A2/B1	Hnrnpa2b1	1388860000	1309940000	994132000	1088320000	1016960000	951396000	661381000	1016650000	384308000	924783000	1333690000	1372760000	1240660000	933788000	976433000	997960000	783391000	768034000	182204000	768542000	1433900000	1190190000	884975000	1134770000
Q91V12	Cytosolic acyl coenzyme A thioester hydrolase	Acot7	129343000	135320000	96144600	98941500	78964900	95371600	113398000	125426000	221148000	246574000	130878000	133293000	96946900	114387000	117638000	111324000	108081000	104003000	74889700	79855000	99861200	106953000	115981000	118441000
P47753	F-actin-capping protein subunit alpha-1	Capza1	104379000	123460000	107162000	129556000	99743600	90025300	95990900	60290100	120758000	108483000	110177000	125968000	131161000	116162000	130823000	127101000	100916000	102875000	90564500	88600000	127595000	123120000	90290300	127952000
Q9CZR8	Elongation factor Ts, mitochondrial	Tsfm	44627600	47705500	31996100	33953200	30636200	28274500	34387900	25118800	30866000	43509500	33423400	31795600	53632500	31491000	33578800	33012500	24460500	22428100	32283800	43676200	40089900	33836500	34076900	33570800
P46664	Adenylosuccinate synthetase isozyme 2	Adss2	270676000	262776000	269139000	284507000	292919000	295691000	251822000	247284000	324004000	288356000	245275000	309023000	362371000	245857000	288637000	272768000	198701000	205637000	312468000	303320000	337773000	313835000	343055000	322954000
P54823	Probable ATP-dependent RNA helicase DDX6	Ddx6	73412300	69328800	66187800	53655100	62273400	61320900	72687700	95071600	91582600	93943800	53765200	60700100	79486300	99050700	82751000	81860700	67393200	55946300	99367300	97653800	52674800	78271000	60148700	66226600
Q8K297	Procollagen galactosyltransferase 1	Colgalt1	114048000	105945000	89650400	93043400	96630900	94631600	91351200	78005200	72846300	73168100	80889800	91562400	73489400	84944000	98545400	100225000	78453100	62325000	97048600	93092000	89833800	90530800	111413000	119396000
Q99LC5	Electron transfer flavoprotein subunit alpha, mitochondrial	Etfa	87595200	114560000	122321000	137934000	122559000	118665000	78962000	129910000	127194000	123362000	79640000	118072000	62206300	159349000	96767700	103687000	83001600	81023400	133958000	142393000	83905400	93559200	119359000	145241000
O54692	Centromere/kinetochore protein zw10 homolog	Zw10	17998100	13512300	11492500	9465070	11376400	12853700	24931400	31217000	50727000	48342300	25278200	26557300	12755500	19178800	16366700	16715500	14899200	14666400	16721600	20307500	15285900	13795000	12576100	13958000
Q8BK67	Protein RCC2	Rcc2	105223000	110819000	113292000	104907000	111674000	110405000	121072000	111907000	119926000	99085900	107249000	108627000	116537000	118423000	107607000	97079300	97488200	101918000	148236000	144794000	113151000	95737300	95411200	137387000
Q9D1Q6	Endoplasmic reticulum resident protein 44	Erp44	47887600	45898200	40163500	45470400	46387400	69237500	51531700	51561000	29953300	21744700	38002700	36151300	50213500	50866600	42495300	40656900	48165000	53817100	61049900	66785500	37783600	35557900	41904400	49544100
Q8BL66	Early endosome antigen 1	Eea1	26655700	21659000	24708300	19500300	21210500	24426000	21002100	23787500	39641700	35200800	19805500	19022200	18222100	24600700	28715400	32070400	24612600	24423800	14638300	19652200	21839600	16621500	22004700	23624900
Q148V7	RAB11-binding protein RELCH	Relch	14477000	14741500	13100000	13499900	14549700	12539800	13148400	41880100	22472400	28568200	12643900	20589200	14907500	15190500	16529000	14292500	12675900	12976900	10390700	11771500	11961100	14247300	11632300	13318300
F8VPU2	FERM, ARHGEF and pleckstrin domain-containing protein 1	Farp1	44047500	47889400	44822800	28963200	45638100	36883200	43533300	56853600	99438100	78947500	36563500	38375400	34506200	26631200	29130100	29837400	23167400	34992200	50287100	35322000	48541700	57126000	41656300	41382500
Q9QYC0	Alpha-adducin	Add1	13518300	15284000	13511600	16257200	14322800	15628200	18440100	13777600	33841100	24155900	18220000	14038100	19202000	15156600	17679300	16809100	18122000	16632900	20450100	16729900	16720300	18891200	21676000	16969100
P35123	Ubiquitin carboxyl-terminal hydrolase 4	Usp4	29834500	28724900	22479600	21570700	17915100	20741100	11102300	23013000	10861700	13072100	8948520	15022700	24899600	23466200	23162700	17877500	14485600	13670300	24244100	21990500	22576400	28714400	19692700	26575100
P61164	Alpha-centractin	Actr1a	79670400	86340800	55771100	62281700	78726300	66457600	70897400	52197100	96347000	87349000	73984200	74632000	83587700	79043700	48269100	50248600	68622000	44356500	98992000	108432000	80225700	74206900	104381000	96327100
Q9CR16	Peptidyl-prolyl cis-trans isomerase D	Ppid	267241000	282767000	258504000	262072000	216420000	197632000	164848000	166759000	115142000	180429000	290102000	279824000	322550000	218477000	206889000	209524000	199350000	195771000	145670000	206871000	290673000	297630000	270281000	298151000
Q3U0V1	Far upstream element-binding protein 2	Khsrp	143972000	120858000	111822000	113104000	119995000	134137000	104519000	121848000	160120000	129217000	115620000	121970000	149172000	175065000	160159000	167985000	122991000	121088000	176622000	186440000	134004000	126988000	151685000	129740000
Q8VH51	RNA-binding protein 39	Rbm39	92802000	94782800	100174000	97224200	97066400	89088500	48685900	54431800	64643400	71375700	88511800	85753500	98025800	89900400	98779800	95925000	80238600	81359300	93483200	98268800	92916900	103091000	103546000	96598400
Q9R0N0	Galactokinase	Galk1	127502000	140346000	119101000	117497000	116983000	121456000	91168700	107266000	109343000	66157800	117506000	118245000	150486000	116029000	103492000	102680000	86960800	84284300	117722000	103535000	134155000	134510000	97905100	132063000
Q99ME9	GTP-binding protein 4	Gtpbp4	25436900	26831400	25184600	28144100	20331600	18240400	18925600	17173900	26464900	7109940	20815900	23592200	23734300	36670600	21309600	25271000	27404800	27155900	49969900	55455900	29767600	26714500	29075700	34842300
E9PVX6	Proliferation marker protein Ki-67	Mki67	50252100	59851800	51840000	52605000	43784300	42854900	56064900	42631500	117786000	123605000	66244200	66306700	67190400	44989700	45103000	40424500	40090900	41831500	14571100	18266800	54287600	58403600	29337500	49747000
P28474	Alcohol dehydrogenase class-3	Adh5	166598000	171875000	159043000	154834000	170694000	170630000	148553000	112363000	82341700	140627000	165733000	188160000	215011000	152604000	150056000	162952000	151374000	154259000	182142000	200400000	189983000	162304000	193402000	168569000
P17563	Methanethiol oxidase	Selenbp1	23614200	29773000	29306100	32727700	37139700	38514900	43790400	55227500	13611900	15390400	32591400	35443900	32861800	34575800	28592400	29472400	30492900	22696600	25691200	30861700	34923900	28110700	41412000	36274700
Q6A009	E3 ubiquitin-protein ligase listerin	Ltn1	21231600	22258900	21982700	19765200	16848300	18434700	12464000	14499800	17593100	12887100	14540800	15830200	22359900	24060100	20087600	19295300	15850800	17627900	14510700	11813100	16679700	18998000	18561200	26911400
Q61703	Inter-alpha-trypsin inhibitor heavy chain H2	Itih2	21827100	21861900	22008100	24527300	25802000	23582000	62480000	46117300	27353800	31415500	17757900	18678100	13856900	10254500	12441700	11668600	23362200	22301300	12695100	7853530	17183500	14564500	9432270	16380700
P19221	Prothrombin	F2	44450200	40296400	38297800	43314700	49073100	51454000	36012200	50922000	28967200	24844400	25134700	28620500	17851400	20525900	24622400	22237600	50704400	49769600	18967200	14263600	19008000	25937000	11354800	12145200
Q3TKT4	Transcription activator BRG1	Smarca4	37367100	36809300	26547300	29556100	30522600	30822200	42460800	32783700	30014100	27437600	51650200	51616200	51451800	32850400	34820900	33991200	27289400	24354800	54812200	65143000	53575200	41114500	50359100	41833000
Q6PE01	U5 small nuclear ribonucleoprotein 40 kDa protein	Snrnp40	29841700	27973200	24655700	21665400	22074000	23365100	22735300	28718300	33325900	42048000	34470500	27682400	37860500	37137400	40541000	38333600	37107100	40818100	30813900	28950300	32500900	34522700	32551000	30965400
Q8R2Y2	Cell surface glycoprotein MUC18	Mcam	32656700	32297800	30381400	33820900	34052900	33920300	28544100	30415400	33403500	23152100	24405200	24507100	32313800	33888100	39977400	37413700	36575400	35027000	34900200	31671900	20474100	27241900	33777100	26656600
Q9EQU5	Protein SET	Set	118694000	285464000	140992000	177578000	142162000	127973000	99157800	135339000	275908000	237043000	79327300	105245000	184646000	156509000	198171000	236940000	278493000	247341000	101089000	106643000	113319000	162767000	176765000	153181000
Q6ZPJ3	(E3-independent) E2 ubiquitin-conjugating enzyme UBE2O	Ube2o	24740700	23822300	20947200	18186000	22406100	26663900	35142400	13813300	14169900	15568300	24246200	14350300	35431900	20638800	16121900	24640900	22080500	19972300	18742500	24079000	40205900	23773500	24498400	23364400
Q8VDW0	ATP-dependent RNA helicase DDX39A	Ddx39a	67502900	71594200	53613400	71324500	68854700	69686100	82261600	61313300	140393000	133100000	87044000	90801900	98465300	74790100	58019300	59206200	47105400	42315700	103656000	138952000	94605200	74993300	96626000	105922000
P97855	Ras GTPase-activating protein-binding protein 1	G3bp1	57127500	67855200	81560900	78029500	72130700	65370700	43526900	73270200	54687000	58840700	43144700	76991500	48903700	69896600	70409400	75428400	57898200	56913000	86057000	74131000	76706300	117613000	95315300	76415000
P46460	Vesicle-fusing ATPase	Nsf	119528000	131590000	158634000	155790000	157690000	153873000	44020200	114682000	44853000	44208800	44784100	51880900	83288900	145911000	161760000	163826000	141197000	142881000	70388100	46285000	61432100	140128000	99857400	149301000
O08539	Myc box-dependent-interacting protein 1	Bin1	82312300	68483400	24050100	49534100	60131800	63640500	41221700	109790000	104106000	102965000	55271500	64993800	36651600	99380700	83236200	62442500	60241500	59053000	118219000	136054000	54775500	49501900	84407300	120381000
Q8CJF7	Protein ELYS	Ahctf1	10136000	11598600	13258500	12024800	13351200	11803800	17157900	14474800	19499400	15773300	18229500	15805200	15444800	16938000	16333300	14994900	10598000	10579600	22219900	15970500	18008900	20374500	10896000	12070900
Q6A0A9	Constitutive coactivator of PPAR-gamma-like protein 1	FAM120A	38200100	38716900	33654100	32750800	33245000	32246500	30431000	32699000	28992100	25932100	34568900	34483100	41995900	41140100	33125400	34982800	28709900	24870600	64952900	74423200	46549800	41350900	48285000	44029800
Q9DB77	Cytochrome b-c1 complex subunit 2, mitochondrial	Uqcrc2	62700900	61445700	74527700	52935200	68540500	74660700	79232200	69625300	56474800	63292900	63166600	45832600	64607800	95537700	88787800	95150900	108780000	104101000	76472900	76242300	47958900	53299600	81548300	88219900
Q80Y44	Probable ATP-dependent RNA helicase DDX10	Ddx10	17296900	19088900	17364000	16228000	16213300	15066100	14451800	11673900	25001700	23666500	18941300	18785500	17928800	14951700	13212300	13441600	12280100	11794700	25531100	27856600	18993000	17180000	23351200	20374600
Q9CXF4	TBC1 domain family member 15	Tbc1d15	40410700	48028300	50519600	45178100	47840700	47215600	37682100	39794000	50698900	53448900	47630500	42433600	52412500	50544700	41423100	39918800	47931400	46161700	59787600	59205100	57554300	44913200	64455700	55562800
P67778	Prohibitin 1	Phb1	338130000	344400000	298175000	303453000	282714000	295900000	226463000	158512000	178117000	271969000	357814000	356366000	245137000	226838000	338367000	364241000	382960000	395637000	305166000	324659000	277394000	223798000	313639000	298989000
Q8CG47	Structural maintece of chromosomes protein 4	Smc4	46831600	50930800	54874600	53859700	45341900	42085200	22776900	43442400	53216300	75374400	37086200	38862400	31239700	34893900	34149300	47620600	39072700	40561800	17881100	30115600	41305200	53147200	45411700	30411200
Q8BKS9	Pumilio homolog 3	Pum3	28851000	30794800	28105600	26438300	31169800	30704500	17385700	27018700	53461900	53997200	23409400	26664900	33777900	29859200	31142900	26997000	22970600	23035300	28672500	32927600	27156800	28530700	28929900	30435700
Q8BLF1	Neutral cholesterol ester hydrolase 1	Nceh1	43042100	53426000	40403200	50166200	45730600	42629700	57509000	47017700	81672200	54586500	55265100	54834300	52703600	44755100	38722600	38247100	42434500	32599600	75261000	64938500	46115400	45494900	47695200	48893100
P29699	Alpha-2-HS-glycoprotein	Ahsg	61835200	59145500	60509000	62834700	80671800	73044500	177612000	149427000	123624000	159609000	52025000	50513000	30738100	19322300	22310500	22220100	38816100	48598800	31946200	34768500	46666200	43134400	39514900	33223200
P70288	Histone deacetylase 2	Hdac2	16172100	16948400	22423200	13917000	14167100	13319600	27158000	16424400	38905400	29875400	25729900	24087700	26491600	25494500	15680400	15765000	12739300	12096600	41180100	51735700	16871900	14004800	26000300	25011500
E9QAT4	Protein transport protein Sec16A	Sec16a	13784300	10843300	12958100	12977000	15053200	18038200	7337980	3806470	11827200	14810900	7791950	5783060	20225600	23973900	20515400	21712600	14028300	14224200	20426800	11374000	15184800	9462940	15829400	14880900
Q8R574	Phosphoribosyl pyrophosphate synthase-associated protein 2	Prpsap2	18406400	14902200	13393900	11436700	9554570	9847240	14642900	12601800	43899400	36050600	18698400	16851900	14252600	21845700	13699400	16524600	20899500	16561100	22907200	28390400	18779400	16473200	21521300	16878000
Q8JZR0	Long-chain-fatty-acid--CoA ligase 5	Acsl5	14376000	15403300	14043200	11986900	14559600	12316600	18026100	13374800	24295500	21130400	16048400	14712900	14055500	16402700	12874400	15810200	10745700	7514860	14355800	14533000	11888600	10434800	20125500	15069500
P52431	DNA polymerase delta catalytic subunit	Pold1	32998600	35490800	36491600	42360800	38155600	33283300	31300500	41373600	38411600	38582800	97287400	43141800	38018400	52178300	50432800	49982500	33735200	33551700	53455900	55419700	32863000	46283000	42217700	37527000
P31230	Aminoacyl tRNA synthase complex-interacting multifunctional protein 1	Aimp1	74392900	60758600	62337200	52182900	82246500	61757800	78924300	118547000	49112000	57512600	95732900	68861900	60654100	92005700	107875000	116356000	89302100	93401200	65366600	84042700	66912300	59195900	75000800	62560000
Q8CJG0	Protein argonaute-2	Ago2	39588200	30796600	36037400	29863800	29978000	51515300	30749500	24261800	18682000	13576500	33614000	34770300	30261900	44261000	46949800	49681500	42172400	43441000	44393400	43668700	29120700	31120100	30244600	41386500
Q8K1B8	Fermitin family homolog 3	Fermt3	31052000	28391200	37931400	37698600	42256200	55699800	49395500	44531800	15477800	18293200	29504700	23283600	38863600	62211000	58360000	62224600	43795800	44296000	39214600	36716200	26454300	28237000	41223200	31093200
P62334	26S proteasome regulatory subunit 10B	Psmc6	50668000	56282500	73634100	60738300	85765400	77241200	56633900	68710600	148711000	140267000	52696700	59911900	71021800	113545000	84229800	102173000	72228800	62516700	126475000	124528000	57324900	65023000	84779400	61450600
Q9CPV4	Glyoxalase domain-containing protein 4	Glod4	153466000	153551000	143803000	143744000	142182000	147661000	133788000	125049000	54931600	164196000	151914000	140164000	161446000	133183000	118725000	116234000	124284000	128532000	155989000	57307400	141561000	173403000	146268000	193032000
Q8BQM4	HEAT repeat-containing protein 3	Heatr3	14783500	17213700	19110500	17077400	16678700	29312200	19787000	14922800	29574400	23155700	21141900	21017000	22044200	36761500	25946900	24842700	18375500	19217500	48180600	51482400	19385900	23555300	32256200	25665400
P10630	Eukaryotic initiation factor 4A-II	Eif4a2	8491210	9166910	4660950	3039240	2614280	3846540	5917700	5877700	13933400	14401400	7727430	7988110	7209950	1652050	3211680	2929380	5287680	5479780	4836770	5193440	5017380	9998680	9686670	13290800
Q00PI9	Heterogeneous nuclear ribonucleoprotein U-like protein 2	Hnrnpul2	40827500	43469700	42728100	42913100	50603000	56200900	45596400	33518000	40895200	32804200	52208500	48477100	69703000	62658500	64651900	64379500	56619200	62830100	54993000	61200400	54079300	46696800	59268000	60647400
Q8R5K4	Nucleolar protein 6	Nol6	13807400	13753800	13329600	11058200	11459800	10054400	5785060	12945900	25914200	16938600	8885000	14113600	19011000	15194100	12493800	10480100	10335000	10674600	22656800	22295600	15462100	18504800	15590700	13054300
P52293	Importin subunit alpha-1	Kpna2	24285900	37128200	33812300	45129600	36410700	32318500	27611000	35207500	51331600	43324000	26844300	28890900	31580600	28184200	29522900	28491400	18807200	21348400	37457700	39157700	35138700	39660800	33136000	46722800
Q9CYA6	Zinc finger CCHC domain-containing protein 8	Zcchc8	12977900	13292200	7631920	10152700	8646020	7501480	3667650	6875840	11528400	15679300	12046500	15003400	14155600	9813150	8579650	8707470	4877330	6923060	17333500	15434600	14911400	15522500	16861300	16554400
Q6ZQ88	Lysine-specific histone demethylase 1A	Kdm1a	22409000	25550900	22973000	22356100	22211800	22333700	23100300	23047800	24036100	33696400	18568700	20076900	25028900	23817600	24713300	24339700	17885000	21562900	22456500	20900900	20466500	27947000	24022300	24672200
Q9D0L8	mRNA cap guanine-N7 methyltransferase	Rnmt	47083500	43104700	39343700	42051500	36668400	43849800	32741700	26791400	41965800	38319900	44880300	44635700	47802600	42007500	42949300	37676800	40433500	39473600	44969300	48513800	47628200	39068300	48344400	39385800
Q8BFR5	Elongation factor Tu, mitochondrial	Tufm	96099100	76254400	64857100	47856400	58935300	67008200	76255900	70783500	146670000	148730000	73472700	89502000	66360100	111242000	94130000	108735000	82212500	77262700	133979000	121345000	76034800	83539200	83030300	63972100
Q9WV32	Actin-related protein 2/3 complex subunit 1B	Arpc1b	31342700	32597900	38249300	37776100	26128600	31203900	58084000	116452000	86629200	41923900	52013300	39790900	29939900	44180600	47614900	44014000	73613000	63206300	41515200	51232700	36431100	35345800	44711800	39734800
P11679	Keratin, type II cytoskeletal 8	Krt8	67247600	96522900	56456500	62083300	74667800	61102200	103846000	118426000	122525000	105678000	74346200	71338300	185243000	139140000	106836000	103043000	56801900	57114500	209347000	221879000	119949000	116989000	49021100	69386100
Q91WD5	NADH dehydrogenase [ubiquinone] iron-sulfur protein 2, mitochondrial	Ndufs2	31807000	33042300	28341900	30938600	29455400	25614200	31939500	47323800	34475500	32894400	26387600	25596700	37706100	22836500	32560600	35869300	29645900	30412600	22544300	25522200	25363400	31310300	33410300	34387400
Q6PDL0	Cytoplasmic dynein 1 light intermediate chain 2	Dync1li2	11703400	10712500	8923650	12003000	8909430	12357300	6573280	11381400	9014060	12630500	9753230	10843600	9425090	10779500	14336500	14011300	13774800	14309000	21415400	19753000	11226700	13998100	17454500	11514700
P97457	Myosin regulatory light chain 11	Myl11	179307000	109616000	19575700	53328000	49214500	72965400	212578000	272686000	61037300	87057400	567547000	480125000	122835000	224545000	74923500	70771400	21212300	25680400	36390500	34511800	97818800	91010300	2989980	1099450
P61161	Actin-related protein 2	Actr2	66643100	54250700	69162800	65549700	70283700	61229800	81147200	84157600	107845000	97297700	48765500	45620800	45201100	133402000	168252000	163509000	167217000	162650000	43667300	56304500	51183700	43519600	59568800	55207400
Q91YU8	Suppressor of SWI4 1 homolog	Ppan	15468700	17623000	14727100	18715000	14014800	15496000	14856100	16969800	23744100	18868800	14250200	18892300	16289500	21359200	22329200	25200500	17366800	17255700	11527100	9903700	17858800	19521300	13998600	17876900
Q99MD9	Nuclear autoantigenic sperm protein	Nasp	17044400	14412300	14690700	15949800	15662800	14871000	21824600	15107500	41608100	30779300	19400400	23538700	23101300	11602400	11400600	12485000	12822200	13751000	16096100	18256000	23738400	21470400	19045000	23363700
Q5S006	Leucine-rich repeat serine/threonine-protein kinase 2	Lrrk2	6377670	6560160	6696670	6358830	6979270	7387340	7107620	5386320	14355100	13787800	6296310	7709350	5868140	8108630	7547020	7751140	6046220	5561400	16785000	20036100	7562500	5600370	8627270	6436950
Q80XI3	Eukaryotic translation initiation factor 4 gamma 3	Eif4g3	36150800	42285200	101411000	98924500	106692000	104595000	16364000	48386400	15425900	24459400	23701600	22300800	22985400	86689700	92882500	88740800	83521400	85751200	20611700	20684500	26946100	61432600	18661600	55863000
P32067	Lupus La protein homolog	Ssb	93274400	112830000	86406200	85440400	80453000	85223400	173557000	129826000	363736000	288519000	117357000	94270100	125811000	99430300	110778000	114364000	85351200	87580700	125975000	174888000	122637000	141834000	131447000	77257000
Q91YR7	Pre-mRNA-processing factor 6	Prpf6	30103200	42784100	46217200	45938600	48776800	43996000	29368300	28984100	38323200	39717200	34158800	30515200	35306200	54098800	48082700	47813100	38263400	36830900	44468500	48902200	40164900	48265800	32432400	42631400
P12265	Beta-glucuronidase	Gusb	16720900	11799300	25223100	17667300	16764600	24824900	35894900	79809600	43446500	34045300	12697100	22296200	14814900	47413600	42919300	44769800	38166700	38258400	21011000	18501600	14488800	14372200	24062500	24174800
Q91ZA3	Propionyl-CoA carboxylase alpha chain, mitochondrial	Pcca	20125700	23177700	21160200	23836400	15764700	26236100	19986300	18669900	8824200	11299500	16895400	20834400	26145200	21858500	23992100	32663200	34652100	37097400	17571700	16567500	24212400	18403700	20727900	22589000
P97371	Proteasome activator complex subunit 1	Psme1	119679000	112926000	131819000	136823000	142147000	136798000	141063000	187531000	174868000	194798000	129145000	125175000	117957000	172760000	173030000	177362000	177080000	177759000	114633000	79131500	97145300	143711000	156277000	180584000
Q5XKE0	Myosin-binding protein C, fast-type	Mybpc2	9926860	10484700	14063500	10391400	12927600	12929100	11891500	21248200	7046570	4385710	70991800	67602100	12153200	13512100	13600400	10407600	12437300	12013300	6701680	1719140	10707200	11462700	5207610	7580920
P70404	Isocitrate dehydrogenase [NAD] subunit gamma 1, mitochondrial	Idh3g	82124200	80312600	74516000	79434000	72270800	62000900	72451400	69047200	92072700	70768700	101103000	96883700	78708000	56641000	56329400	55598500	55816400	52957800	77198400	77461300	82453200	75826300	86160000	87185900
P50431	Serine hydroxymethyltransferase, cytosolic	Shmt1	53106000	64088900	48963400	48485600	52313300	53453500	46436200	46839500	37198900	41382000	66110300	74859300	51859400	40050300	40647100	45587100	41253600	47231200	40766000	45101900	68789600	59952500	55149300	55627700
Q9QZD9	Eukaryotic translation initiation factor 3 subunit I	Eif3i	114984000	125435000	115307000	100430000	104550000	110574000	49742900	85228100	45807600	69817400	61644300	65746500	113085000	90953400	92646500	91943600	83877100	81338600	86229100	73215900	96048400	132213000	90282400	122263000
Q5FWK3	Rho GTPase-activating protein 1	Arhgap1	244292000	230655000	263869000	257537000	248587000	277245000	279922000	236519000	216588000	104612000	249538000	253427000	281482000	220352000	226035000	210690000	181643000	194877000	198532000	74959000	267905000	250495000	199738000	308241000
Q61655	ATP-dependent RNA helicase DDX19A	Ddx19a	27908900	31487200	33709000	29893300	40566200	41619400	19717900	23220600	33176500	31141000	26165000	23482700	35570300	39809700	50559800	47291300	25067100	22042300	38030000	41126100	34893400	33518500	26911000	30246700
Q9R0B9	Procollagen-lysine,2-oxoglutarate 5-dioxygenase 2	Plod2	39213500	42608100	38663900	39790400	41457200	44900400	62097500	42906900	65614200	55529200	39519700	37912600	42219400	39059600	31754100	42244500	43836900	45502700	35918500	40637000	46566000	38660400	37009800	34212300
Q04447	Creatine kinase B-type	Ckb	22882200	22952300	31773200	32299300	23653400	23051900	23916900	28078700	28889700	25152000	22456600	17446200	23746800	32742300	33588400	34694300	26257300	26783300	20247600	16617300	20274600	30238600	35535600	35695100
Q9JKX4	Protein AATF	Aatf	22935200	30052200	25974900	17407800	28120200	30475500	16488800	14866500	31570600	28989600	28588800	29436400	28890900	30188800	32947900	23270900	30993800	26317300	26241900	17323000	19077200	21104400	30319900	32110800
Q80YR5	Scaffold attachment factor B2	Safb2	3402490	1467550	1796500	1850590	1160450	1477110	4244740	2281220	3037490	3289500	4612230	4405670	5265580	4089360	3683110	3503930	2138430	1243440	6030670	6537990	6652310	5630990	6195420	6293700
Q7TMY7	Importin-8	Ipo8	13249700	14020800	13503000	15236000	15128100	12359200	20335400	14476700	29575300	26117300	15864100	17434700	15220800	16552200	18882900	18306400	10462800	9204020	22420300	33404300	15120700	18824800	14211400	15487800
Q61035	Histidine--tRNA ligase, cytoplasmic	Hars1	107692000	96966100	83790600	98923800	99950100	102605000	80600900	104818000	47363400	42669200	83974100	85585200	109591000	111073000	98111600	92259500	84322200	88642100	128906000	87333000	89082900	112404000	124205000	123580000
Q8K298	Anillin	Anln	26435200	21048100	20136500	24796400	24659200	27845300	17357500	15510100	29351500	29596200	30978600	27312700	32215700	24179000	28381800	24954300	29230600	26839400	23235000	30855700	33405400	22541900	27598300	24573200
Q08943	FACT complex subunit SSRP1	Ssrp1	35905000	35530300	31517500	27209900	30116600	47136900	9161050	30855300	35360000	71009500	35923800	35053400	22616900	32752500	50975600	50385400	50125100	50815900	63900200	77714800	31241000	25072000	29935000	27445500
P35441	Thrombospondin-1	Thbs1	19517800	20881900	23814900	21876600	48797500	28689500	85768600	91440200	41936300	30862100	7278870	12199900	14498800	23389000	20850800	17113900	25168500	26581500	19844100	18155300	8629080	17810700	10094500	7239530
Q9ERG0	LIM domain and actin-binding protein 1	Lima1	26198800	25359500	25601100	21646000	28729200	24172200	29525600	34919300	57633000	52235600	36795000	32991800	25735200	35995700	34342200	42247300	47518900	42596800	35661800	39004900	24225000	27316700	29763100	36663600
Q8C4Y3	Negative elongation factor B	Nelfb	7975170	7642510	8221850	7120770	5554360	8094320	6213740	9961040	23117300	14805600	8169390	9648190	13060100	11641700	8227350	7834870	4802530	6002630	27693000	29864000	12192600	12401500	9865290	10843500
O88986	2-amino-3-ketobutyrate coenzyme A ligase, mitochondrial	Gcat	20747300	22379700	104026000	19214400	16398900	16916100	51871900	16807500	26906200	38106700	22614000	26215000	28594800	19234300	20270900	14303300	15274400	16915600	21503200	21565000	24482700	21294700	19344900	15835500
Q9JLT4	Thioredoxin reductase 2, mitochondrial	Txnrd2	52288500	43619000	103667000	118675000	248333000	177835000	58578700	405228000	91551800	75248300	41946000	49759300	23114000	339950000	411528000	473356000	336222000	292786000	35748100	48246800	50801100	39051400	93556000	104892000
P51859	Hepatoma-derived growth factor	Hdgf	203187000	198596000	167130000	170836000	170608000	164529000	117047000	163050000	67981100	70089200	129659000	129049000	191485000	194206000	193081000	203288000	150825000	160188000	213968000	172164000	267326000	210975000	204818000	233067000
O54724	Caveolae-associated protein 1	Cavin1	220765000	233210000	194974000	215707000	214210000	241857000	201319000	166866000	264236000	141225000	194901000	197918000	291191000	338707000	357921000	386262000	388382000	397374000	251907000	258185000	231699000	198763000	262266000	220711000
Q8BMK4	Cytoskeleton-associated protein 4	Ckap4	195961000	132397000	112038000	131439000	132348000	141836000	127147000	278555000	104141000	106217000	111587000	133596000	144202000	215516000	207252000	207812000	201469000	215839000	159479000	161343000	101373000	107692000	139951000	168827000
P07759	Serine protease inhibitor A3K	Serpina3k	184389000	193465000	151328000	159765000	169504000	179080000	544123000	396953000	202941000	286126000	143168000	149922000	106813000	52859400	86906100	81898700	119913000	126314000	107415000	71976700	180376000	174379000	122706000	140818000
Q99K48	Non-POU domain-containing octamer-binding protein	Nono	59139600	60774700	40068500	42842700	64483900	58213800	47257700	40349500	93548700	91603600	57257900	59664100	67489700	65373900	80986800	79304100	65954300	74129900	70869900	84107000	78842100	64861100	68553700	72421000
Q9Z1Z2	Serine-threonine kinase receptor-associated protein	Strap	119256000	92420800	96142700	101884000	91343200	95024600	104206000	74841500	150589000	162691000	116171000	131318000	131195000	108319000	118457000	116645000	89925100	87001900	102778000	128661000	150404000	115550000	141747000	119053000
P70296	Phosphatidylethanolamine-binding protein 1	Pebp1	537284000	451067000	440100000	389593000	440692000	513454000	337505000	400746000	276494000	310368000	468876000	480541000	560601000	546599000	542688000	538146000	493106000	517476000	485449000	420900000	495992000	506109000	532687000	508507000
Q64518	Sarcoplasmic/endoplasmic reticulum calcium ATPase 3	Atp2a3	641019	585379	731100	457445	1931510	246385	3051530	921346	676901	1792280		1375460	985779		542510	303443				83699.5	917553	878057		431683
P26043	Radixin	Rdx	12367000	18398200	12625200	9526140	15986800	11725500	13534200	8273520	15283300	16852200	16756100	12386900	15339300	21987900	14434300	17555300	17309800	20619300	30652100	32715200	18342600	22825100	15394600	8835180
Q9R1T2	SUMO-activating enzyme subunit 1	Sae1	34573400	31421400	31114100	25842000	29774700	30779100	30429300	25503900	47087800	49776400	31804600	21466000	46301800	45010000	33950700	29847800	24329500	22926300	71784400	82053300	27780600	23273900	34216200	54622200
P28658	Ataxin-10	Atxn10	57853500	58045100	50195700	56196400	53005700	47071300	25717000	31395900	52741600	56541000	41857800	41753800	51571000	48662500	62738700	63069100	57220100	60772600	43714000	25451000	47691100	56341700	47428200	52923000
Q80U93	Nuclear pore complex protein Nup214	Nup214	19577000	17165000	18302500	19287300	17727700	15077500	14774400	19472000	21262000	20373900	10930500	13575400	16740100	17020700	15176100	17464100	12494700	12443300	16493400	13362400	14262300	16161800	14664900	19102400
Q3U821	WD repeat-containing protein 75	Wdr75	24502000	26591300	23229300	20625300	21620300	26199700	18450700	15832300	23541300	25297300	28048900	26251100	27505600	33733900	39680000	30724500	25693700	25212300	39275300	45652100	22309900	30143800	28162400	19508400
Q62018	RNA polymerase-associated protein CTR9 homolog	Ctr9	32130800	29935300	36595200	32299900	48835000	44539100	10395300	12348700	16733000	15423600	12522500	6117530	14943200	30820300	24184800	26881800	28931700	33836400	43700800	45007600	14124600	11562800	9573250	53957800
Q9JLV6	Bifunctional polynucleotide phosphatase/kinase	Pnkp	19353800	19635700	16142100	16393300	16709300	17854800	35466200	26569600	22883600	18486600	19434700	21102800	24665300	17564800	14874300	13800900	10132400	11562000	28866200	32968000	23036900	20639400	25336200	21638500
P63101	14-3-3 protein zeta/delta	Ywhaz	350131000	247507000	241768000	293929000	227992000	269724000	255118000	349433000	171745000	170397000	229063000	200834000	247081000	279372000	276576000	287325000	288077000	322405000	269926000	321309000	297122000	224925000	380423000	309222000
Q8BMA6	Signal recognition particle subunit SRP68	Srp68	27461100	31194200	27384200	19976700	23684100	25427800	17921100	21887400	36835000	36838000	26526000	32552700	25413400	27372300	26311300	26045600	21110200	21930700	31330300	34378000	34761400	32071000	31708700	28971100
Q9Z2N8	Actin-like protein 6A	Actl6a	70939700	68631200	76672900	70765600	61301700	70892400	81499900	104622000	123567000	168792000	73865600	84234100	67202400	72128900	77453600	78469100	69841900	70386600	51985600	62119100	91513500	91133700	64885000	90692400
Q8BUR4	Dedicator of cytokinesis protein 1	Dock1	7251870	6759540	9333040	8492860	10286700	9703030	10343400	8270110	12608700	9112500	6713350	7132080	9573360	8229790	6982200	6937470	5705350	7471270	11583400	14901200	10271000	10759200	9633720	16558400
Q9DBH5	Vesicular integral-membrane protein VIP36	Lman2	123741000	133694000	100942000	112557000	117381000	108819000	113921000	92951800	140965000	137207000	120546000	126757000	139759000	96262600	101154000	103781000	107796000	96851100	101156000	135692000	129350000	111270000	131763000	124453000
Q61599	Rho GDP-dissociation inhibitor 2	Arhgdib	76049300	76347900	50810400	66772300	75854600	66210700	156613000	116798000	145188000	139765000	45457200	50248800	106149000	90032200	39694500	54102900	43597500	32693500	146416000	143598000	87923600	60562400	101914000	117313000
P53026	60S ribosomal protein L10a	Rpl10a	514177000	550274000	740186000	619305000	545609000	549392000	683549000	630687000	857907000	791026000	630990000	614796000	565454000	407689000	677915000	606253000	607980000	600964000	495062000	508459000	623583000	611082000	449882000	568199000
B9EJR8	Dynein axonemal assembly factor 5	Dnaaf5	13472600	14466100	10511200	9783360	10300700	8720840	15185700	9854650	26225700	15372400	13670400	14663600	17855900	11940700	9565300	9076560	5480390	6055780	20192000	17973200	18097500	14286900	16173200	21113200
O35345	Importin subunit alpha-7	Kpna6	28009000	25130300	23299200	24732500	22498900	21490200	32328400	15630300	31161500	37849100	23149600	27355500	23004000	29589900	33876100	30583700	35375700	35155000	25343400	27916000	26651100	30555400	30914300	25337900
P39061	Collagen alpha-1(XVIII) chain	Col18a1	40221500	41612900	33364800	26901300	37220800	38224200	39028500	42159400	55371700	62093600	44542200	38393200	39514600	66560200	66853900	67074700	64402700	65319800	73425000	69621500	27499900	40110300	33225800	25904800
Q8BU33	2-hydroxyacyl-CoA lyase 2	Ilvbl	19605600	23291900	18314600	13383900	11435500	13775800	21726400	16783300	14415100	15439000	22343400	17757200	19543900	12449400	13338200	10026400	10091300	8451940	17242600	14484900	19380300	16330800	19868800	20255000
Q7SIG6	Arf-GAP with SH3 domain, ANK repeat and PH domain-containing protein 2	Asap2	29751400	27314400	21731800	19670500	19601300	20329900	15137700	20361600	12725600	32435300	26313100	26976800	24243400	19666100	20871800	21404200	18469300	20288800	19333100	18592000	28906000	26581000	16931100	21288600
O35382	Exocyst complex component 4	Exoc4	19906900	19723400	17700700	19527200	15719700	15301100	22183000	20702400	17985900	29068200	20143400	21710400	15388100	17065200	17283000	18627800	12945400	14760000	12313900	15102700	23423200	20024400	9080830	16524800
Q922P9	Cytokine-like nuclear factor N-PAC	Glyr1	15859900	13177000	13633200	14069600	14687600	15120700	22968300	17436800	23093500	27427400	25546000	27005600	20367300	16951500	17579100	18254100	12523100	9932560	18810000	22383500	35565100	18065100	20713800	43221900
Q8WTY4	Anamorsin	Ciapin1	12343700	12921300	14442800	13511300	9289830	11191100	12452600	19718600	15684200	15516000	10032500	10262100	21152000	20179200	19314100	14420800	10951800	9414290	27834700	12476400	14654000	24864600	17363800	10254000
O55131	Septin-7	Septin7	207851000	219243000	380485000	332238000	406538000	378578000	112895000	303946000	82010900	103271000	107595000	108679000	71040700	383703000	377934000	365769000	328262000	338455000	312742000	150664000	78555100	278236000	300316000	369975000
Q8R3C6	Probable RNA-binding protein 19	Rbm19	14420100	16220700	12523300	14943400	14765600	11039600	11294700	8435600	18686900	20051300	16092900	13959000	20458600	18644000	16299300	14300800	13298900	14524200	24978800	26154300	18018500	12749100	16874700	13810800
Q3TIX9	U4/U6.U5 tri-snRNP-associated protein 2	Usp39	36930400	42319800	31385000	30275400	33955800	37324400	31173900	30300100	35812000	39875700	40801300	35407600	42320500	36290600	37089400	41650600	37044600	38324500	32395300	30384200	40528900	36533600	34786900	33393700
O09159	Lysosomal alpha-mannosidase	Man2b1	20227600	18240700	27106700	23998700	28843800	29102500	43115100	39471000	24382600	19257300	22051500	24824500	20045100	31362200	32949300	32636200	29306100	26306300	18652800	19071000	30933800	25944500	22945600	23587000
Q9WTP6	Adenylate kinase 2, mitochondrial	Ak2	67479000	76641200	70441400	67105200	75486600	75907600	35339000	67203100	45857700	38222200	72388500	80030900	75338200	80279600	89047200	91405900	92600800	90818600	26282400	35746500	76395000	69919000	36588700	26531400
P17879	Heat shock 70 kDa protein 1B	Hspa1b	33740100	34108800	39046400	38978700	37000300	33543800	16017200	12453300	22169500	20497400	48565700	53180000	27505900	22094800	21573500	19838100	30071000	31639200	53342100	53583000	32422200	28441400	29965800	38103000
Q9CRT8	Exportin-T	Xpot	43761200	37996900	24428600	29155200	27867800	24524800	23966500	47452900	58507900	48498500	29492300	33609900	27945100	47517600	29264100	29212500	16607400	20290100	72332100	79850900	36074000	36370200	43469100	56434300
P30999	Catenin delta-1	Ctnnd1	30960600	31316000	29563300	28198800	29491000	25147300	29704700	30071100	23948600	19241800	39897600	25078100	38222400	42027100	30147800	27987600	29948700	29387900	64819400	72791800	26289100	22942100	25805800	54537000
P50544	Very long-chain specific acyl-CoA dehydrogenase, mitochondrial	Acadvl	45736600	38440800	29078700	28603500	34551200	32979600	30101100	56401300	63992200	50499400	21474500	21841400	41819800	48111200	41704000	42824700	28869700	26446800	32960600	31789900	14863500	25235800	39791500	41508900
P17742	Peptidyl-prolyl cis-trans isomerase A	Ppia	3720080000	3175390000	3893280000	3357530000	3060760000	4216120000	2003610000	2626100000	831215000	753659000	2157390000	2284400000	3243810000	5132640000	5545520000	5491650000	4721580000	5030870000	2095660000	463014000	2330850000	3029200000	2625470000	3427640000
P09528	Ferritin heavy chain	Fth1	197757000	216253000	238280000	253760000	178808000	171986000	646240000	469698000	317232000	232169000	359260000	389047000	261262000	182191000	155107000	156795000	152309000	130971000	258195000	291179000	356751000	325078000	306139000	242695000
P17918	Proliferating cell nuclear antigen	Pcna	210685000	161185000	159402000	133396000	132633000	146095000	119705000	157638000	475439000	313889000	136296000	118502000	136752000	311272000	268588000	288377000	289849000	304302000	244803000	246741000	115919000	160970000	120730000	271036000
Q8C547	HEAT repeat-containing protein 5B	Heatr5b	6314800	7438960	5570610	6747500	6822800	6641650	8484390	13371300	8244370	9981100	10908600	8607610	8080210	7799320	6521170	7419540	4434680	4249480	13169500	13848700	7874920	8802740	8561000	9169410
Q9ER72	Cysteine--tRNA ligase, cytoplasmic	Cars1	21894300	23249700	21472400	21347200	20999300	22957900	22860600	14189400	39352200	37235300	26544000	26951500	21101600	21407400	12494400	14931000	19137300	19897900	36930400	35190400	21749700	21257800	26483700	36923200
Q8QZT1	Acetyl-CoA acetyltransferase, mitochondrial	Acat1	94522300	104695000	100015000	95140900	91201600	96825100	120137000	75420300	113049000	108217000	115615000	111803000	127963000	88606100	86311300	86048300	93539300	92025800	126851000	126859000	105986000	94172600	116673000	132693000
Q8K4L3	Supervillin	Svil	14949200	14895600	13712300	11099900	13223300	11934900	12467000	15708700	16697700	17200700	11726100	14194000	14119600	13218700	19714500	18673600	14528100	14785800	33460500	20287400	53059800	37909700	29016600	43764200
Q8CH77	Neuron navigator 1	Nav1	16650600	12901700	22015400	16508600	19972000	23458800	14577800	17245900	12922400	13517100	25361100	21570100	19199900	8293420	9399120	14798800	9192840	12876600	15239700	16382300	25267900	17633800	18009800	20437600
Q9EQP2	EH domain-containing protein 4	Ehd4	89212100	98251000	103213000	104314000	105483000	116178000	107917000	110938000	76532000	47883100	98492700	89264200	134143000	114521000	107600000	106198000	77857000	79988800	95199600	109626000	120554000	108138000	116072000	105673000
Q9ESX5	H/ACA ribonucleoprotein complex subunit DKC1	Dkc1	171305000	178903000	122945000	136774000	111978000	130992000	127850000	111455000	122905000	192693000	155236000	160333000	112347000	135526000	148138000	118671000	112327000	107865000	172255000	171689000	123786000	137324000	174453000	132034000
Q9DBS1	Transmembrane protein 43	Tmem43	33762700	35411600	40757700	32888700	38438300	33209600	46756700	45273100	44565000	31633600	36793500	40933700	30372000	38961100	42404700	42971400	49219100	43037200	62156500	65142900	26232000	21789700	46234600	34512600
Q8VI84	Nucleolar complex protein 3 homolog	Noc3l	15737800	17185300	19354200	15419400	16115000	19828500	15568000	15867300	26885800	26684300	17339300	14007600	23156300	20405600	20408800	20271000	15231800	14206600	11657700	12213900	12957800	14396400	13077100	10005200
Q9ERF3	WD repeat-containing protein 61	Wdr61	34851000	35977700	39331300	43709900	39285900	39518200	48472900	43243700	43596500	30836800	40007100	45563500	39678400	30620500	31870900	31197900	32526500	32185300	46486300	42504000	45799600	44034900	44414200	44036900
Q6KCD5	Nipped-B-like protein	Nipbl	8261340	8892160	7469760	8896800	5833320	8333670	4000280	22190300	11175700	5235600	5422700	6044960	9325480	12497500	9582160	11584400	7173340	9488010	7814370	7585890	5873610	10174800	6668380	7363250
Q63918	Caveolae-associated protein 2	Cavin2	12142500	18823500	29469100	17792500	30963600	24447400	10385900	22826600	28549900	45440500	15564400	12004600	23421700	44006200	59420100	75354100	109594000	117841000	26925100	29635500	16151500	19957300	21271600	17355500
Q8K4L0	ATP-dependent RNA helicase DDX54	Ddx54	59563600	62305000	60165600	64374200	62310500	64959600	14439700	11722700	27160200	25997200	14840200	14339300	87105900	54283200	57324800	57402000	46407900	48554500	68183900	63456100	72878200	66755200	67682800	62182600
Q91YP2	Neurolysin, mitochondrial	Nln	49495200	47093700	59357100	45730200	46463200	47238300	37404700	62920400	51952300	63819500	32214900	32768600	27240900	51715000	59676100	69878600	62246800	68977600	26028100	23140900	30101700	40409800	34909400	44657800
Q8R5C5	Beta-centractin	Actr1b	15012500	15844300	19743600	17568300	17019700	16270800	17716900	7267390	5986200	12907200	14682000	14589500	19357200	9881600	11030000	10516800	13669900	11449600	11421600	14130700	12615600	16062500	14388600	11646000
Q00898	Alpha-1-antitrypsin 1-5	Serpina1e	79173800	72463400	24245800	24116500	59967800	63479100	116454000	78402700	11476900	12012800	33753900	37641800	37131800	17791500	23441000	20994500	15362900	15633900	17888400	8905060	52558900	37510200	22330200	27833400
Q922J3	CAP-Gly domain-containing linker protein 1	Clip1	16591100	19850300	21178000	19509000	16596100	18229000	14637500	14140500	8433830	14600800	12183900	16871800	17279500	25294100	21580700	22792300	23242000	23995800	17507800	14351300	19831800	20888800	16139700	22725700
Q8K1X1	WD repeat-containing protein 11	Wdr11	22123600	19531400	18228400	19376200	18723600	18860500	21987100	15822600	10329000	17573700	17491700	22945600	22533600	21181000	18038000	17455100	14527500	15266200	13965000	14952600	18544000	20470000	9743270	14621400
Q8K284	General transcription factor 3C polypeptide 1	Gtf3c1	49704600	32519200	33181300	30547800	24228800	23800400	9428870	35996400	28330400	28982100	24766700	17730800	23984900	47699800	35056800	35777000	33324500	37782800	15235400	14694500	13841300	20123000	17062100	30281200
Q8BWQ6	VPS35 endosomal protein-sorting factor-like	Vps35l	22760100	21310600	14753300	16274300	15183200	16048000	12559500	21890700	16694900	13663600	12489000	11014700	21909800	23831700	27701200	22878600	17742400	15796000	24850100	17929100	16516900	27382300	20833300	19080300
Q8BH04	Phosphoenolpyruvate carboxykinase [GTP], mitochondrial	Pck2	48235900	54611300	44264800	48068100	46163000	44745100	21499200	23836900	28564100	51655200	29537700	32647000	51475300	40012600	45898400	46489800	50664400	44622500	51364100	70789900	36747300	34434600	47667700	58444400
Q8K2V6	Importin-11	Ipo11	17167800	14994500	16741000	17464900	13195500	14367700	21764700	12309900	32869100	30291400	19279400	19219100	23470200	11136600	11597300	11836300	9339360	9977390	16675000	18893700	18706000	18670300	21182700	16761100
Q8BH69	Selenide, water dikinase 1	Sephs1	46929300	47430200	38324700	43222600	41554300	41512200	38394400	21269500	48211400	56479200	41350900	36597400	50808200	58157500	33662800	26054400	27672900	29864000	90803200	92619300	57656600	45310000	65501900	55324700
Q07417	Short-chain specific acyl-CoA dehydrogenase, mitochondrial	Acads	74846100	72715500	82116500	74020800	68320500	74078100	20038600	34330200	63043400	66097200	21065400	34500600	55747200	81263300	94702200	82712200	61834200	63131300	32509700	34366500	38115400	68498700	30642400	59969200
Q9Z1T1	AP-3 complex subunit beta-1	Ap3b1	537076000	295074000	270611000	415942000	317984000	491747000	27484600	58259300	30888100	26173000	30934500	36400100	125752000	509518000	463608000	439312000	490342000	503516000	35135000	31947500	44704100	46890900	25507900	40910600
Q9CVB6	Actin-related protein 2/3 complex subunit 2	Arpc2	55878400	82274000	104860000	91295400	55329100	60634500	135171000	148154000	229199000	110278000	59299900	71077700	46315100	81232900	153639000	167307000	210087000	213756000	85779800	84695600	85059400	81143800	58827100	66683400
Q8BWY3	Eukaryoticptide chain release factor subunit 1	Etf1	155478000	140836000	133208000	132862000	124322000	121373000	120172000	118059000	90723600	192953000	133916000	130766000	127271000	107510000	117721000	124288000	110827000	104329000	105435000	108309000	144725000	155310000	122254000	138857000
Q8R2N2	U3 small nucleolar RNA-associated protein 4 homolog	Utp4	30215800	34480700	26461500	31445200	33487000	25121400	17111400	25434100	28988900	54424700	20906600	21959600	25989900	29208500	31550700	31197000	27443400	24925900	23311100	29088800	31548600	33061200	21458900	26153500
Q9D824	Pre-mRNA 3'-end-processing factor FIP1	Fip1l1	14931600	16539500	15265500	19037500	16685600	20650900	16184000	9725240	26054800	14483400	18744100	19077900	23317300	31931000	33383300	32152100	33478000	37247900	20931500	21636500	22527400	17438900	19593200	23848000
Q01768	Nucleoside diphosphate kinase B	Nme2	32130600	27793900	39809700	43305400	41364200	29893100	60436600	147118000	106772000	58762200	137315000	64378400	30283800	71481300	51078500	51954900	112838000	143231000	62355300	78546600	26595700	23813600	55821900	101570000
Q80U95	Ubiquitin-protein ligase E3C	Ube3c	20205400	20907500	19149600	20169800	18863000	15204800	14761900	12868500	16269500	22259500	16006000	16788900	28580200	14711100	14502500	15062200	8689090	8799600	24190900	27834700	23764600	22748800	26821500	21410000
P19157	Glutathione S-transferase P 1	Gstp1	248338000	213565000	317676000	426034000	450064000	463756000	204342000	433741000	183317000	139553000	201930000	187852000	222018000	385816000	401950000	427710000	396574000	373031000	295853000	242206000	200019000	317248000	292748000	366008000
P59325	Eukaryotic translation initiation factor 5	Eif5	59691600	55131400	56855700	60269000	55412900	71390300	35876000	35773900	47549700	56143100	43353000	56765900	50884800	56565000	75175300	65507600	60686500	57626500	57972600	61593900	60246000	57564200	82321900	57987800
Q99NB8	Ubiquilin-4	Ubqln4	6802930	7521580	5802630	10797200	10904600	7837750	5720120	4591170	24783000	20905200	12834800	11967500	11160000	8707260	14010400	14551700	15265400	15903800	7318340	12601500	14468200	11668200	8068840	9824220
Q9QYJ0	DnaJ homolog subfamily A member 2	Dnaja2	47887400	42090800	42052700	42595600	39731700	38429100	42912800	31569100	64129200	76594700	39429300	38436500	47918100	35203700	128416000	42111600	55317000	47653800	46359000	56659400	36899500	38900700	48832800	47550500
P08249	Malate dehydrogenase, mitochondrial	Mdh2	436545000	329811000	360809000	276531000	465592000	455138000	949643000	661972000	516298000	646262000	296161000	464962000	587908000	1338550000	729314000	870000000	919090000	785480000	1428520000	1561940000	344070000	623479000	598440000	544686000
Q61211	Eukaryotic translation initiation factor 2D	Eif2d	11170700	13097200	10478500	7576560	8685170	5517450	14082500	4513590	32954500	18372700	11459900	13267300	18085400	12520800	10256100	10737100	6463860	5025040	19807500	24305100	17924900	14212900	16967200	17586800
P48036	Annexin A5	Anxa5	937101000	940587000	1046750000	931655000	1044880000	934090000	1501800000	1345160000	1254010000	663858000	1172690000	1341140000	1044010000	1291630000	1287370000	1295540000	1129090000	1100760000	1684030000	1929790000	1238970000	925449000	1371300000	1043170000
Q8C6G8	WD repeat-containing protein 26	Wdr26	17982900	18784200	15436200	17438700	19380500	14246600	17905700	8106490	16148800	15037500	12575000	7323260	18009300	19742600	19708600	15345100	15341300	12833200	17990100	16875900	17741700	15915100	17795900	18237200
O08638	Myosin-11	Myh11		1287870	1760420	1832690	1852120	2025200	3573520	1706000	4748120	4049410	186302	648744	1788390	2624700	989264	1319620	943706	518374	694882	1987560	1808780	147886	8310280	5878180
P45377	Aldose reductase-related protein 2	Akr1b8	69346100	58704000	67745100	46128700	51087400	66271900	40472200	72893500	95995800	121869000	51449100	68246200	63272800	62659700	89505400	92152100	84058900	86493300	58934600	83274900	53091900	29224300	69121500	69925600
O70310	Glycylpeptide N-tetradecanoyltransferase 1	Nmt1	22867400	23936700	24556100	24166000	23579000	24235100	18804600	14336600	28829000	29537000	28594200	28131800	26878400	24518500	17239600	16869200	18238200	18426800	37852200	38163200	30178500	27259200	28112400	29645700
Q8VCA8	Secernin-2	Scrn2	6220120	5144580	5569770	5856500	8355420	5264870	6360010	4410400	16069300	14239500	7385610	7476330	9646790	7463390	8535860	7245520	7193080	6292350	2919500	5799300	8207850	7519490	5911810	6233920
Q99MR6	Serrate RNA effector molecule homolog	Srrt	37092500	38138600	33248400	32355100	34168100	34856600	40859600	27778800	26358500	25985100	38875400	37897100	48964500	32711600	32917700	31625400	33582800	33208500	28996100	17604800	47987300	41764800	38060600	43836200
Q9Z1R2	Large proline-rich protein BAG6	Bag6	53390300	54666700	48845200	54901200	45437300	41659600	30321500	27608800	29540000	26711700	47602000	51203500	57633300	50122900	65043700	56645200	44354200	38911000	56535300	48291200	63920600	60313100	59793800	53060700
P34152	Focal adhesion kinase 1	Ptk2	24063200	27983800	19880700	18182000	21831000	18384300	23707800	13835900	25524500	22086700	24017400	24690800	29070100	16824300	18111900	16586900	14033400	15485200	27988300	29420400	31615200	24771400	30279400	24190200
P53569	CCAAT/enhancer-binding protein zeta	Cebpz	17267200	9379590	9539890	7353750	10669700	13859500	5942040	13774900	21866100	13277300	10334700	8515760	14562800	18963200	23605700	29114600	18591500	21299800	11068800	11845100	8316820	11837300	11389000	13086700
Q8R0X7	Sphingosine-1-phosphate lyase 1	Sgpl1	39829600	39683400	37379600	37852200	38509400	42788800	55150200	53452800	55182100	67280200	68497400	43690900	48175700	35607600	39213600	44757400	49146300	47637300	37220300	37672000	42217600	40215400	40653500	42617000
Q9EPE9	Endoplasmic reticulum transmembrane helix translocase	Atp13a1	14764800	15064500	15035600	13644600	11914600	13289000	11173700	10494800	16329900	14879700	18304600	16980900	16808100	12881000	12741000	10277800	9896920	9798620	22517900	27885300	19466400	17247100	23170000	18300700
P98078	Disabled homolog 2	Dab2	30275400	16112500	15432700	7767870	12090200	8043790	13583800	30194000	30118000	16354500	12154300	6851670	13409400	51241800	44587500	53106700	38535100	42377200	29719100	28300000	9836800	26292100	15351200	28367300
Q3UMC0	Ribosome biogenesis protein SPATA5	Spata5	23261400	24785200	19489800	20694800	17508200	17403600	15654300	13882000	10471600	12072900	23544600	22200800	24871400	22330800	26326300	28818700	16898200	16898500	31453900	31849600	25866200	29006100	25505000	24865300
P26369	Splicing factor U2AF 65 kDa subunit	U2af2	203193000	213895000	194819000	197449000	200157000	194723000	129089000	119586000	114141000	77811500	185351000	212690000	295965000	223686000	202699000	202344000	186083000	169448000	232181000	202802000	233481000	230630000	267208000	297557000
O08663	Methionine aminopeptidase 2	Metap2	80458200	84302000	86701100	93842700	94237600	86562200	50213600	64669900	83534000	66797300	74026900	70024300	79743500	68969000	69417500	66800400	75291200	61382900	67793600	71998400	73006600	79144800	75303000	93933800
P50580	Proliferation-associated protein 2G4	Pa2g4	206163000	220688000	179990000	173723000	185690000	178868000	258383000	173994000	119666000	163031000	268494000	205177000	221047000	169552000	161049000	165850000	175739000	192621000	206309000	129944000	249577000	212115000	226901000	238827000
P05201	Aspartate aminotransferase, cytoplasmic	Got1	122184000	124073000	122300000	138182000	140094000	150060000	101502000	90503400	90565400	105632000	136969000	145596000	145999000	139204000	151305000	150133000	146812000	137321000	104125000	108560000	118710000	116561000	144942000	126342000
P17751	Triosephosphate isomerase	Tpi1	912637000	974109000	785096000	779303000	843630000	815551000	908423000	700333000	1116090000	1195580000	1008830000	992626000	1070890000	935210000	572062000	546588000	871188000	703793000	1163790000	960260000	904060000	793755000	669052000	684219000
Q99LL5	Periodic tryptophan protein 1 homolog	Pwp1	45633700	35790000	38625800	37636800	28964100	38909400	27901300	32916100	24387000	22791800	36991100	34987100	41459900	31089500	32224800	35076900	30435600	30752500	33046800	39858200	47191400	41635500	39672600	40247700
Q9JIF0	Protein arginine N-methyltransferase 1	Prmt1	196478000	181609000	143293000	157623000	163767000	181231000	130343000	116760000	324494000	330201000	141119000	159818000	165267000	146818000	186898000	180777000	173874000	166068000	81769000	117092000	203423000	198023000	84286200	216117000
Q9D172	Glutamine amidotransferase-like class 1 domain-containing protein 3, mitochondrial	Gatd3	44486700	50884100	43375400	41773100	43756400	46370900	50599000	56387300	45663100	59094700	66977400	68453400	60264900	45198000	46821800	45885500	46292300	46986500	37032600	43130000	65378000	45547500	56918700	42518100
Q505F5	Leucine-rich repeat-containing protein 47	Lrrc47	52645900	44827700	43492500	47775300	46439700	49100500	24229800	47980200	21194900	25700600	31638100	33877600	46120500	51264300	59790300	54606000	48940300	50707400	28490800	29109800	32974600	47578600	34990900	46187800
Q9EQ61	Pescadillo homolog	Pes1	66530600	67281800	66073900	65198500	53576900	64234600	55259200	41795000	36575500	30470300	64307700	70724000	73657000	71257700	59269000	44727500	44114000	47559000	107180000	53919800	93321800	63708500	81109100	80537900
Q8R3G1	Nuclear inhibitor of protein phosphatase 1	Ppp1r8	19597900	18689000	18614200	17280300	18328500	15089400	18891200	17899100	30468600	34003500	20957800	24499100	18907400	15306000	20524400	17156900	14823200	11244000	17757200	21159000	22138800	19364000	24987600	21096100
Q6NXI6	Regulation of nuclear pre-mRNA domain-containing protein 2	Rprd2	3850320	4733010	4009350	4303340	5256970	4865030	8462790	6253300	12302200	13932000	11319300	10161400	7472750	6359240	5865690	4550650	5313760	4059700	8499480	9640100	12770300	9828710	6205600	7929650
Q99104	Unconventional myosin-Va	Myo5a	16417900	12317300	17352900	20793800	15594500	16249600	23155000	17753200	28853600	21718400	27519700	19168500	15734200	7979120	11147400	9438160	12176000	9815960	11543400	16055000	16223500	11886000	25312100	13620100
Q8BJW6	Eukaryotic translation initiation factor 2A	Eif2a	23576000	25172400	26452400	29458300	25581000	26133600	12434000	20879300	16910700	16402400	20846100	23371900	31909100	33294200	39005500	35935400	53524000	43065700	14614200	15153700	24731100	18964300	18437900	21118700
Q9R0A0	Peroxisomal membrane proteinX14	Pex14	19855000	17568400	15400300	16054100	16979900	16259600	18053300	12608600	15891500	12612900	15337900	16445200	21725400	12961400	13955100	14196100	13931100	9354380	15033700	18397900	13085500	16171300	19893600	17474200
P60229	Eukaryotic translation initiation factor 3 subunit E	Eif3e	104746000	105182000	98949800	105546000	96487600	93034300	91511600	81417600	81502200	96674800	95612600	100817000	80840900	87394700	98871400	94642300	80291100	85004400	122738000	131650000	93544200	122002000	132776000	120692000
P23953	Carboxylesterase 1C	Ces1c	124965000	121936000	150951000	159434000	129644000	121504000	154513000	131682000	93335300	76546700	98737200	97896500	76103800	65639000	81785200	83551600	230725000	223385000	89700800	103652000	123093000	120523000	111421000	103921000
Q9QYB1	Chloride intracellular channel protein 4	Clic4	68218800	64769500	53844400	60585700	47224000	57520800	43554100	61905900	46819600	64595700	48898500	56288800	60222400	55888500	56980200	60046300	52369500	50604600	51381700	46512900	52573700	64136300	59043700	58050100
P35486	Pyruvate dehydrogenase E1 component subunit alpha, somatic form, mitochondrial	Pdha1	114841000	120617000	133018000	120641000	118638000	118043000	72158500	75186900	19465900	26560300	109301000	118747000	106327000	100862000	105507000	102514000	108412000	118458000	80363800	32410500	107055000	104843000	98464200	127972000
Q9CQC6	eIF5-mimic protein 2	Bzw1	144463000	137601000	131236000	139556000	128947000	139937000	134258000	139798000	65772800	56400600	141080000	148088000	100139000	140340000	151111000	151833000	130055000	139524000	177606000	181638000	136101000	160184000	172847000	143564000
Q9JKC8	AP-3 complex subunit mu-1	Ap3m1	23668400	24954500	25386700	22500800	20095300	15832700	17043200	17618900	26612200	31816800	16734800	16687400	22586700	31920500	27408500	24860700	16260600	18769400	30882000	25390900	16817400	28603600	22653100	23773300
Q8CHH9	Septin-8	Septin8	16500700	18773600	28714600	27959800	23150800	19216700	34454800	18397400	15430100	12544500	30496900	25803200	24246600	13301300	12201600	10297700	16435000	14172000	23189000	24370100	30132800	23939000	32168600	30701400
Q99L13	3-hydroxyisobutyrate dehydrogenase, mitochondrial	Hibadh	65764500	69139700	84271000	73570200	74201600	72159700	78055000	66268300	53571800	51549400	63682900	64291800	47543600	68734700	61255200	61625700	62351600	64762300	56087900	41411800	41315500	64525500	47808500	79192100
P99027	60S acidic ribosomal protein P2	Rplp2	53813500	62321400	104921000	77991900	104208000	98096700	65919600	83690900	135365000	116100000	55945800	64621100	55203500	175160000	172589000	165833000	201619000	194041000	41497600	46831100	45172200	56776400	37155400	35415800
Q99MN9	Propionyl-CoA carboxylase beta chain, mitochondrial	Pccb	19767400	21797200	17964400	20101900	18241800	17133800	23064400	16796800	29270400	22518300	18611600	18842100	17891700	17214900	18103700	17808200	11523300	9744980	13238700	14518800	12795400	11069700	9244450	19892100
Q99JX7	Nuclear RNA export factor 1	Nxf1	21964300	18885500	23135100	18595600	28821600	20837100	23896500	20976200	45031200	41355900	25891200	20437900	21120200	42515100	32529900	30719400	25954000	23392200	48049500	48827400	20220400	26033600	27917900	27761100
Q9WVJ2	26S proteasome non-ATPase regulatory subunit 13	Psmd13	59009400	70803800	77226500	80929000	78838300	76773400	60041700	69157900	94050200	98921900	81026000	78225400	77316000	63952200	55400700	56532600	52985600	59987900	74114600	76824100	67159200	80186100	71615000	71813000
P09055	Integrin beta-1	Itgb1	101822000	102725000	88255200	97672700	98486300	82000700	71661800	123309000	56478400	35862000	48910000	49182500	81941300	111842000	59280000	64158000	73353700	76052800	103394000	120772000	49750300	114469000	44729000	126463000
P40124	Adenylyl cyclase-associated protein 1	Cap1	291038000	180717000	188982000	223535000	217230000	307600000	243066000	321648000	338596000	388846000	249910000	199089000	269749000	262317000	294751000	303760000	262369000	273576000	170356000	118425000	211268000	224860000	240423000	235704000
P32261	Antithrombin-III	Serpinc1	48082200	37375600	48626400	43222200	42292700	43918500	77026100	80222600	45599200	46393500	30809300	33873600	21104700	24288400	21222900	19456400	47443300	58195200	31439500	35154400	29806200	26115400	39781900	27307900
P37913	DNA ligase 1	Lig1	35469100	38933700	36151800	34173400	34965000	40577800	26852900	35163100	20532700	29047900	34786600	35275900	35050400	43180300	43618000	42771500	31421300	28227200	49193500	46805000	44770200	45190500	61940200	39586100
Q9D554	Splicing factor 3A subunit 3	Sf3a3	65369900	61389300	66690900	61833500	59266300	63051400	62045900	61935400	24984600	35943300	61854500	68865400	73437400	80626100	77233400	77099100	54060700	58231300	80891200	85285700	76305700	74323800	79013700	88589200
E9PV24	Fibrinogen alpha chain	Fga	86628600	79943200	76208600	95618600	79849700	86967800	164048000	178527000	111837000	115480000	68584000	58171700	17962000	22596900	48936800	52243600	48895100	68001100	31756500	37189600	55156200	47118900	60669100	66615900
Q9EP71	Ankycorbin	Rai14	11969800	12289400	10711700	7170590	11033700	8793880	10651800	9411820	19840300	21601200	10200500	12183700	17654600	11530100	8956470	13091900	8851020	8136110	10684200	13451100	15010700	12936300	10352500	15234900
P18654	Ribosomal protein S6 kinase alpha-3	Rps6ka3	52009000	45210200	37248400	39626400	34593600	32377800	41673400	50105700	34630500	39286000	40845700	45006700	51343000	46563200	49165900	48236200	34661200	39061300	26054600	26472900	43923000	46448800	36476300	45850300
Q8CDN6	Thioredoxin-like protein 1	Txnl1	23262000	18422100	16838600	19218500	18598700	18064900	22229300	18649000	50921300	45130300	17311600	16470000	31007400	42831800	22891000	28029200	43884000	54969200	52849300	61397300	18716700	16789000	21246400	19909500
P35601	Replication factor C subunit 1	Rfc1	10712700	11713900	10188500	10424400	10743700	7879970	6806340	10965200	24779600	26553200	12485600	9436860	10345700	9715200	12334900	12975600	10117600	7392160	12489600	16460400	13789400	13942100	12762500	16131000
O70252	Heme oxygenase 2	Hmox2	74344100	84693000	90208400	93525600	82501500	86046400	95500800	65699100	27691500	45402800	109663000	88071200	89024100	75087600	70978600	73979900	63812200	64021000	78694600	68077300	96456400	82873000	105198000	94706200
P21107	Tropomyosin alpha-3 chain	Tpm3	286317000	169850000	99826600	104131000	107026000	103471000	197073000	278660000	326633000	183050000	149337000	202477000	126911000	183284000	176754000	180139000	156244000	140459000	140294000	108906000	215296000	159726000	145274000	105702000
Q3UQN2	F-BAR domain only protein 2	Fcho2	84143500	89310200	87598900	86181600	95040700	93844400	90982800	86941800	25144900	18421500	90556400	100861000	79494700	72827900	70076100	75600800	69027900	65901600	64247800	31178800	95677700	85298900	87324700	72050600
Q9DCJ9	N-acetylneuraminate lyase	Npl	10768900	10970700	10045200	13400200	21901000	20532400	59706500	31656300	21477400	19008300	15955700	16170200	10018400	27319200	18840400	20294400	5104240	4514000	16502000	22856100	12388100	15495300	16111500	12988600
Q61753	D-3-phosphoglycerate dehydrogenase	Phgdh	66890300	68225400	102422000	69540800	76841700	81668000	60132400	103780000	107365000	101227000	65281500	52890800	51276900	154547000	210024000	241336000	230557000	236783000	53298400	58655200	66232000	62913800	72168300	61839600
Q8CGY8	UDP-N-acetylglucosamine--peptide N-acetylglucosaminyltransferase 110 kDa subunit	Ogt	36856800	30083900	28795500	30104800	34792900	32184000	22476100	19124600	48709100	45539700	52446200	23649800	38103500	46986200	28869000	28318200	21871200	22175800	61382500	59262700	31533600	30768200	44268600	64090000
P42225	Signal transducer and activator of transcription 1	Stat1	18036900	19607900	15621100	14388800	20009200	16450200	26633200	20872200	19120400	24847300	35208600	34429500	50796400	49036700	46925900	45489200	26322000	23192100	9682630	14624200	28084600	20405000	13882500	18870600
O54984	ATPase GET3	Get3	77300500	76382300	81207200	79646600	74937900	63291700	107755000	66481600	65831700	42578100	126088000	120276000	105344000	59361400	66605700	60106800	54961000	54738400	94961200	81364300	126924000	112089000	117331000	112721000
Q8BMC4	Nucleolar protein 9	Nop9	11175900	9024200	11727600	10247700	11895900	7644260	7174460	6951160	37201700	19488200	18066600	16011100	23034300	19091100	17910600	18238500	13382700	13264900	16339900	19536900	31164600	28144700	20744000	15046500
Q9JMA1	Ubiquitin carboxyl-terminal hydrolase 14	Usp14	166391000	160754000	182737000	186164000	180263000	174584000	151806000	121292000	55713600	54706200	159300000	156757000	187888000	176499000	171697000	173234000	149434000	146865000	192930000	196931000	185413000	171365000	196131000	194122000
P14206	40S ribosomal protein SA	Rpsa	678860000	649135000	683105000	630541000	589119000	629398000	544218000	444124000	243316000	354085000	738157000	659383000	686715000	576884000	474975000	464385000	435387000	482811000	818638000	713716000	760982000	771978000	739535000	824859000
P51174	Long-chain specific acyl-CoA dehydrogenase, mitochondrial	Acadl	60842700	65413400	107889000	105533000	101796000	104847000	78873400	113325000	66948900	46617800	62765400	64259900	48667700	86237600	88157100	88973000	111777000	103827000	43681900	44315400	51711400	74981800	57483400	80997800
P59235	Nucleoporin Nup43	Nup43	33566600	21352800	23357900	29269800	18137700	18206500	19769700	22528300	5452310	7189000	22953000	18019400	23355800	28342200	34149700	32219700	25624100	25970200	18168900	21197100	27689500	26055900	21618000	29518800
Q8C9B9	Death-inducer obliterator 1	Dido1	4519310	4853590	3711990	1770970	3898360	5511460	2511740	2144200	9854040	7763980	2546090	2731340	3309510	6602440	7325750	7558770	7460700	5924280	5738780	3597050	3113490	4250800	4949260	4568600
Q80YX1	Tenascin	Tnc	8943190	28864500	4265380	4815350	5010200	11347800	23841700	19427100	14207500	12786200	17064900	16564400	30532600	4745530	24194200	7452660	6869270	5918290	6628930	10871000	7465320	11301500	8608110	7382940
Q9DBR0	A-kinase anchor protein 8	Akap8	23533600	25413900	14407500	13377400	16520100	17492800	14985300	12810500	19419400	28235800	24587000	30237800	32957500	19936700	17554300	22621600	17957000	13591300	12488100	18815600	32764400	24214200	22356000	22062100
P62482	Voltage-gated potassium channel subunit beta-2	Kcnab2	42963800	46003000	41958000	43053200	37317400	34084300	60692600	42396800	23161500	42007600	51817000	53489000	52359100	37711000	36699500	36413800	39345400	38606000	39708400	44465200	54784900	45912200	36480200	44716200
Q08509	Epidermal growth factor receptor kinase substrate 8	Eps8	26862900	26882000	23085600	21355500	21605500	19174600	26185500	23234600	18392800	32339300	22817900	24706800	31800600	23707000	30290600	26175400	26726600	30118500	20882700	19608700	30236800	27452500	21172300	26146900
P13634	Carbonic anhydrase 1	Ca1	18241200	19264800	51729900	44777100	78106700	69035000	19135000	18034800	33584600	22577400	33605400	33105900	2487700	6423930	10931700	13007200	60345200	54323400	9566670	7527700	25178400	27778700	15430300	15795600
Q9CZ30	Obg-like ATPase 1	Ola1	45701400	42780300	76844700	41613000	73499100	59064300	27963600	46587900	96214500	92944200	32902400	35270600	69850300	93232000	105408000	111461000	93412900	99446800	33943000	29008900	50232900	53104700	38561900	48427000
Q69Z38	Inactive tyrosine-protein kinaseAK1	Peak1	15137500	15666800	8309950	11461900	11291900	10012200	10012500	9150720	22487200	23348600	16542100	14186600	16876000	8991740	13924400	10642200	7787250	5545070	13972800	13916700	21240200	13885700	6947070	8285460
Q62351	Transferrin receptor protein 1	Tfrc	41934200	35618700	63727900	66154900	43276700	38295100	25568700	34306700	69226800	71543300	33235800	32337300	40990000	42385600	57641900	67214200	85338400	80576200	15753600	23097000	19793300	24382400	53217800	49658000
Q60520	Paired amphipathic helix protein Sin3a	Sin3a	17720800	20497000	19766100	8085300	16973300	21097500	11703500	12787200	18104600	27549500	18794900	19319900	23999000	10725500	10253700	13660000	14698700	11731800	16438600	16193300	15042200	21064000	21633400	24098200
P63276	40S ribosomal protein S17	Rps17	66191000	83353200	56736400	61421700	106003000	55252700	92419800	69431400	151607000	143584000	69205900	81820600	77202400	73336200	51571700	55841100	63198500	78703600	123115000	134437000	82047600	106210000	116997000	94805500
Q61024	Asparagine synthetase [glutamine-hydrolyzing]	Asns	72061400	59641900	66439400	72338000	62044300	55375200	74315700	53865100	112382000	76570200	78145800	71406100	81274800	61249400	52250400	51627300	56916500	65151400	85832900	99080500	75033600	62684500	70605500	69375000
Q9DB05	Alpha-soluble NSF attachment protein	Napa	43392400	42620100	40563600	40019200	41412100	42635500	42459600	48472700	45046200	54914100	37013100	51153600	38427400	39891400	35379800	33268500	38510200	37830400	45344400	27539000	29542600	37274500	47721500	37809400
Q7TQK1	Integrator complex subunit 7	Ints7	22089700	19233500	19636600	18766600	17340600	15994400	15287000	15671700	12940800	17304400	18844400	23010000	26951400	16989500	18922500	19421300	14846900	12951600	21037900	21520100	26939800	27016500	19198000	19170900
Q80WQ2	Protein VAC14 homolog	Vac14	9715070	10121700	8250690	8944510	9014160	9232460	4420290	5352040	7153700	8277020	5389810	6297340	12718600	17589900	7948970	9734890	6415000	6369130	27794200	29824300	9911940	11357100	12997400	10444400
Q3UKJ7	WD40 repeat-containing protein SMU1	Smu1	90288700	63452200	74959900	63085100	65935300	56828000	61721800	82412100	70407500	66473600	57242400	54372000	51387100	87772200	91733500	95564100	87199500	78686900	68635600	69548600	56254000	73457500	70572900	87582800
Q80TR8	DDB1- and CUL4-associated factor 1	Dcaf1	37470000	38959200	42257100	39769900	35063800	36903600	20024500	30655800	15257400	13628300	18148300	21212700	26761800	29202400	28588600	29932200	22567600	24045700	31538800	13503500	18480300	31186000	31182400	41574600
Q3TIV5	Zinc finger CCCH domain-containing protein 15	Zc3h15	28747900	16359600	17206100	13262800	17290200	21838500	25580500	25186300	36045500	28304900	30099000	32611300	25777000	25180700	30211200	27233300	23062000	23241300	18305900	20282600	29168700	18325700	12041100	16958600
Q91XI1	tRNA-dihydrouridine(47) synthase [NAD(P)(+)]-like	Dus3l	20847100	19259200	18756400	18209100	19917100	18736900	14854400	10446700	14286600	9499680	17422800	18707500	23440400	22171200	28916700	29884400	17744900	16848300	25297200	26852100	24191900	19947400	23075700	20176800
Q8VDD9	PH-interacting protein	Phip	5721630	9227300	6808400	5498040	8124470	8947640	1537310	5527410	3287550	14095100	2199120	6424360	9660820	8620560	8035470	10466400	8593920	5023250	6844560	8749560	7237160	3934140	8665300	8871780
O08808	Protein diaphanous homolog 1	Diaph1	31270700	26261200	27647800	25520300	20218200	22629000	18538000	28806900	16299900	14029700	13802000	19518200	32707000	31646300	26810700	26074600	25393000	24967200	33847000	35407800	28987500	28615600	32193400	31514700
Q60931	Voltage-dependent anion-selective channel protein 3	Vdac3	180863000	188333000	93252000	109520000	152259000	118501000	102947000	190772000	276648000	226904000	195531000	139745000	142589000	187935000	173277000	164257000	188075000	188020000	317126000	355889000	118896000	111174000	104707000	224345000
Q921L5	Conserved oligomeric Golgi complex subunit 2	Cog2	9563910	13497500	9548640	12810400	9746430	11264400	6619920	9962120	12016400	10361600	10096400	11193100	12950600	12123200	12663700	13076100	8352900	8405780	13625500	9920190	11814600	14085900	13656100	11683300
Q8BT60	Copine-3	Cpne3	45940200	52584400	42279600	28485200	28994300	41064200	46175500	79488900	29879300	26670200	34700300	30097600	59826000	49463600	64651000	62822000	50430300	54540800	25037600	19552000	33323100	28668400	28018600	31078600
Q9DBF1	Alpha-aminoadipic semialdehyde dehydrogenase	Aldh7a1	26966100	25834400	30027800	27516500	28294000	30050300	33271900	29764000	16709100	22481000	26363000	26394900	27040800	28146200	27436700	24910700	20939900	19030100	34939900	27278200	30315300	27032000	38139800	43831500
Q6PR54	Telomere-associated protein RIF1	Rif1	6812570	7664800	7319130	6257800	5970010	3885850	6995080	7060350	9861970	8968400	8078320	8968850	8417920	8220310	5876170	6119740	5028990	5962850	12225000	10993400	9885860	7605460	9562810	5881320
P32921	Tryptophan--tRNA ligase, cytoplasmic	Wars1	65568300	63239800	56887100	58896400	60586500	65630200	31064900	36971500	26618600	33518900	68085600	50670900	79651300	60865800	57476600	61549400	57781800	56817000	67526900	53706300	61367300	58537700	61824100	87473500
Q8R480	Nuclear pore complex protein Nup85	Nup85	27908100	27132900	30768600	31719800	25528500	30447600	39893800	36223200	44246200	46884300	41126400	37175000	34658900	35254800	36757000	37946500	30246500	30524300	32133200	34862400	40188500	33991600	35244800	30233600
P52825	Carnitine O-palmitoyltransferase 2, mitochondrial	Cpt2	47002800	48929700	43871200	44788600	37527400	40825600	62279500	50155200	53714600	51403600	42759400	42227300	41492600	31795200	35489600	35901300	32752700	29612500	29619900	18480900	40004200	48288200	55331600	45975100
Q9DC69	NADH dehydrogenase [ubiquinone] 1 alpha subcomplex subunit 9, mitochondrial	Ndufa9	21482800	22404900	17008100	15741600	11952900	8430170	26491800	37935400	52308100	52873500	21788000	21379100	17904800	13801600	11103800	15906800	15299200	14949600	18832100	24940400	22042900	16200100	25758900	17251400
Q8R3C0	Mini-chromosome maintece complex-binding protein	Mcmbp	30547800	27111000	25151000	22599000	24710200	32165600	15817500	19755100	15008400	19354400	16577900	16490500	21611700	31200500	33006700	31651400	19971300	26259600	21955100	22168500	27477100	30066500	26910600	27949100
O54833	Casein kinase II subunit alpha'	Csnk2a2	52243600	60405900	53626500	56219500	60512900	58532200	48910200	54963000	102244000	108669000	66460300	51356300	67815900	30120600	29499400	46512000	31863800	28765500	56722500	60275800	66634400	59036200	59867500	52279300
Q9Z1E4	Glycogen [starch] synthase, muscle	Gys1	16502400	20443100	14118000	14517500	23552900	13826000	28775900	28018300	16933900	13583400	34581200	36240500	24889500	20443900	11505200	10669900	7897710	8051590	24924000	19167900	18367900	14552600	13856700	13805100
Q9JJA4	Ribosome biogenesis protein WDR12	Wdr12	38259400	35906900	46317200	45254500	45750900	45786900	45830400	58564700	64282400	87950200	56109500	56725800	42810100	30225100	45345500	36813500	39175100	36388300	32286400	21321800	54877200	51633200	39540800	47464100
Q60715	Prolyl 4-hydroxylase subunit alpha-1	P4ha1	52439900	47884500	58908900	55147300	56116500	58723000	69742900	69197800	36295000	27417100	58177200	54962400	62170700	55876300	52816200	56004000	50035900	51084900	54987100	50818900	57662700	50501300	48819700	40866200
Q6NWW9	Fibronectin type III domain-containing protein 3B	Fndc3b	4653090	6969480	4436260	7609460	2888830	4526770	3826020	4307530	12089100	7553400	3624790	3383630	7866420	6176840	7725900	8646990	7946950	5937110	4213040	5206030	3239370	8851270	10296400	10334200
P21619	Lamin-B2	Lmnb2	13552100	15354800	14945800	13158600	12907900	14506000	27740600	29852400	18878100	18430600	14650200	18384700	24934400	16777500	16949000	17967900	13707300	12501200	20045600	19979500	25076300	19087300	14342300	14749400
Q8C166	Copine-1	Cpne1	88234400	82244600	73501100	83532000	79238800	75622400	73367100	58577100	103233000	122133000	52269300	56162700	101198000	52509400	58846200	61234200	55519900	52927100	78220000	63821300	69714300	72165800	75131200	70132000
P24452	Macrophage-capping protein	Capg	215446000	195264000	137001000	115542000	138273000	195173000	126193000	124689000	194435000	227662000	143717000	195170000	318239000	270592000	296203000	302009000	190732000	208286000	143426000	123825000	217863000	156287000	186629000	157788000
Q02788	Collagen alpha-2(VI) chain	Col6a2	34422400	35974900	25154700	24248500	25553100	32828000	51007300	47001600	52421100	67052900	49973400	50254800	44209000	27806600	27564000	24790100	22632400	20825600	40389700	46209400	44235100	33325300	40678700	33436400
P97372	Proteasome activator complex subunit 2	Psme2	55480000	61415000	55128000	56129800	57124500	61380800	80727500	62136100	81129800	86564700	56135200	65451900	84005500	67466400	66769100	74251700	54786100	51837800	60700200	50997300	82488500	76697200	75780800	78015600
Q9EQQ9	Protein O-GlcNAcase	Oga	114672000	114064000	130420000	137064000	108657000	118601000	143798000	85868000	143227000	117529000	122928000	128024000	152946000	90902300	82840700	76549500	77469800	79006300	133411000	127082000	138319000	114109000	148252000	125310000
P83741	Serine/threonine-protein kinase WNK1	Wnk1	20338900	18866200	19292900	20390000	21545300	19335300	15740900	15344300	18428700	16159600	21629600	18614100	28148400	20106000	15659900	16997500	15169200	13619500	25905800	23583300	23224100	26236200	30825400	26356400
P06684	Complement C5	C5	21155200	21416700	36274400	28729000	36288800	36256700	14427800	36933200	10265300	11891400	7357530	7889070	6371100	29579400	35865400	39052100	41168000	44303400	12042300	2632840	10924900	18021900	13658700	21527800
Q60960	Importin subunit alpha-5	Kpna1	4818550	4444250	4669070	5348720	5510720	4541110	6745300	4382770	9008810	6189710	5388290	4564560	7313020	5220370	6021720	6016920	4172360	4333030	4911990	4315180	6172840	5432980	7023590	4951010
Q9DBC3	Cap-specific mRNA (nucleoside-2'-O-)-methyltransferase 1	Cmtr1	21978400	20961000	20526700	19753800	18952900	23046800	15430900	22686200	19398600	16421200	20943100	19636600	29615300	36923200	35870500	37026600	24554400	22311400	32697100	29075400	25504000	20822200	22182200	18744300
Q8BP48	Methionine aminopeptidase 1	Metap1	51444800	33245100	32350100	33553500	38805100	36725100	32080500	34416200	29344800	35276400	41396200	42179100	45211800	46394800	46895200	46803300	38964400	30970900	37428600	43335300	47875700	41065800	39401100	31678700
Q8VBT6	Apolipoprotein B receptor	Apobr	10698300	11991700	17067600	16034500	14581100	17138700	7387340	9128710	10450800	10543600	4746050	10533900	3142380	13154500	12506900	13320200	20359300	16912200	9602610	8203260	11645200	4263080	12393700	12195100
Q61183	Poly(A) polymerase alpha	Papola	17566700	25387500	16981500	18628300	13994700	14515600	18844800	12542100	17221400	14818700	25156100	15177100	24763400	17494700	15620600	19101300	16792000	16100800	17156200	21361700	26326000	23355100	28621400	19910700
O88543	COP9 signalosome complex subunit 3	Cops3	27046500	27305400	23513700	25012400	23529800	23718100	22616900	17593400	17217000	23661100	22804100	32134000	34967600	28391300	21066300	21541500	38319100	34942900	38320300	37274400	31281300	27695600	29309900	25849500
Q99M31	Heat shock 70 kDa protein 14	Hspa14	10814100	20322800	24100700	23479800	16726200	15779500	20074400	24560500	15885400	18833400	16535400	16302400	10138300	14712000	11700000	12763300	9424830	8022360	28159100	20621300	18878900	22251300	6967610	25042700
P46467	Vacuolar protein sorting-associated protein 4B	Vps4b	21935300	21787800	34321300	37210500	36485200	37553700	36446300	39345400	38307200	43223300	19060400	19078600	31359200	39964600	45685200	42308700	31575000	33193600	37192500	23530500	18937800	36517800	33776200	35595900
Q8BHD7	Polypyrimidine tract-binding protein 3	Ptbp3	19005300	15446700	12537900	8630850	8019530	16694700	16471500	24191000	18315600	21607100	18112800	16318600	14731700	23231200	24067400	24197000	15233700	15418500	19261100	28410200	12391800	9507830	16940900	12541100
P52633	Signal transducer and transcription activator 6	Stat6	28466500	23819700	28181200	22639900	27428400	20381000	35301000	22205600	24518000	44510200	28601000	26356500	21924300	41350400	42018800	45504300	24734700	24413000	38322400	32155900	33390300	28193400	31273600	44985500
Q9R1T4	Septin-6	Septin6	4881020	4712170	4663770	4289450	4581520	4775560	3725740	2969570	3398400	4613230	4572800	4252830	7220830	5293440	5887230	6530800	11749100	10600100	5452090	3918400	4798610	4845080	7014760	5998820
P97927	Laminin subunit alpha-4	Lama4	28489800	32727400	30791000	27418600	27222200	28532100	21748900	18842800	19283300	30607600	32962000	33778300	35579000	20105200	29058800	28948600	24844500	25646600	28124200	34061600	30909700	24126900	39351200	29646400
Q8BMF4	Dihydrolipoyllysine-residue acetyltransferase component of pyruvate dehydrogenase complex, mitochondrial	Dlat	162266000	179610000	168904000	169785000	166859000	170063000	90369900	91165700	48573100	139408000	126708000	131592000	141133000	119030000	117969000	96392200	114250000	113241000	208066000	189509000	134113000	173827000	191883000	138054000
O88958	Glucosamine-6-phosphate isomerase 1	Gnpda1	40424100	40525700	28543000	33853400	26562500	29627400	39636900	44287200	50839300	46542200	35859000	38763000	36469100	26974800	33442400	31474900	53255900	53702900	26892900	25507400	31541100	30765100	33302200	39038600
Q9QUJ7	Long-chain-fatty-acid--CoA ligase 4	Acsl4	9861060	12234100	8303170	3707790	7549880	5400050	9329690	3844890	6492310	3967310	5241800	12172200	14192800	6883100	6260620	4945240	6353840	5737660	16122400	17606300	12676300	9867980	12556500	10883400
Q3THS6	S-adenosylmethionine synthase isoform type-2	Mat2a	40704500	39240600	50947700	42365500	47170000	46671500	36787300	40923900	57510900	62196800	25454300	36427900	34180800	59164000	83997600	91068900	71528900	67668500	27839000	39467900	31360100	27329500	39817800	49947100
Q99KN2	Probable cytosolic iron-sulfur protein assembly protein CIAO1	Ciao1	10536600	13749700	11258000	8154000	10141300	9248180	5762990	8616010	23934400	25307400	10058700	10196600	13125700	11462300	13663900	10330100	10134300	7492460	9649420	10595200	14469100	12532700	9468140	10234900
P68037	Ubiquitin-conjugating enzyme E2 L3	Ube2l3	85053000	107059000	85909100	97406800	105423000	130718000	131035000	130863000	221607000	188822000	120365000	128288000	111193000	109289000	113584000	112667000	90082700	86823800	111288000	125007000	115443000	102404000	149606000	99921900
Q6NV83	U2 snRNP-associated SURP motif-containing protein	U2surp	31576600	27465700	29382000	29848900	31169300	35791500	25637100	29285100	18970300	20800300	28380100	24860200	33338400	46591800	54140900	55218300	49891800	52470400	28028900	27939000	29964800	29442300	33815900	29341100
Q9WUP7	Ubiquitin carboxyl-terminal hydrolase isozyme L5	Uchl5	25859800	25956000	26155600	22356300	25206200	24927600	22203200	28023800	46163800	47517000	25282800	21596500	27411400	40452400	34098800	37890000	36243800	35296200	31083500	36011200	23914200	28927100	16247400	20704700
Q9JHR7	Insulin-degrading enzyme	Ide	63378400	58755200	84975300	76129900	84334200	82694300	68513700	86911900	96084300	89194400	72400600	81010800	53403900	77365200	73368200	68040800	81853800	72869700	83888400	62302100	66600400	73560500	71295900	88543900
Q8C0D5	Elongation factor-like GTPase 1	Efl1	34381000	35979900	29159600	30780900	32780200	30330000	22922300	21062800	23025100	31860300	25861800	27829900	34646800	27177900	32772600	33098600	23570600	22706300	25970900	26165200	29731700	30252600	30258400	32483700
Q922Q8	Leucine-rich repeat-containing protein 59	Lrrc59	197556000	215118000	171066000	174303000	128096000	163912000	126497000	183739000	126427000	133185000	244265000	241638000	174881000	187534000	176643000	184924000	178230000	196504000	231939000	228377000	282234000	194102000	177855000	155060000
O35658	Complement component 1 Q subcomponent-binding protein, mitochondrial	C1qbp	183727000	168055000	154188000	169957000	151962000	155996000	192536000	147646000	151845000	205686000	199857000	179320000	167185000	100651000	101409000	102058000	116091000	103623000	135566000	156594000	173031000	152277000	190847000	150650000
Q99JI4	26S proteasome non-ATPase regulatory subunit 6	Psmd6	37948000	33174900	43117000	37627500	29087700	37685600	31186900	32409800	74422600	78936500	32403300	27026600	40678700	31660000	38433500	39433200	30078100	30187800	30923300	32373400	28138700	27212800	45803700	39340000
Q2VLH6	Scavenger receptor cysteine-rich type 1 protein M130	Cd163	3822540	4457110	5531960	5140370	6511420	5835480	42784100	43348700	12881900	11009000	2681880	6285380	5709800	4720730	2173820	1960830	274135	641527	1319030	1670690	4965500	6555360	2849540	2479730
O88544	COP9 signalosome complex subunit 4	Cops4	99004700	99751700	85996600	86247300	77329900	82098200	47602100	53821800	46266200	50597000	60698000	63348500	51711500	63943400	71311200	67010500	47788700	47653100	116709000	126938000	122792000	107436000	96898500	81635500
Q9D7H3	RNA 3'-terminal phosphate cyclase	RtcA	36590600	33538600	32200700	42956200	51089500	44923100	17264600	21155300	42857500	44413000	19764500	21827400	38000900	35945800	38631700	37065900	24988300	22537600	15921500	13669700	25919700	28282000	16405900	23463600
Q8CIH5	1-phosphatidylinositol 4,5-bisphosphate phosphodiesterase gamma-2	Plcg2	61314400	68416400	59009400	60553500	68524800	54084200	188424000	115870000	331118000	272276000	117780000	105430000	53279500	36198600	42419900	41793700	39246700	21910000	93221200	105662000	78336400	57341000	64667200	88895100
Q8C3J5	Dedicator of cytokinesis protein 2	Dock2	6315390	6488300	6016860	6086410	5247920	4356060	13726700	10736700	8956700	10241100	6523380	5445730	11061400	14119500	5379080	6399950	2321330	2003460	17798600	16739200	8985550	8756250	14345300	15692200
Q9D0F6	Replication factor C subunit 5	Rfc5	20962600	18553700	19291500	19245500	18269500	20480500	18110400	19267200	38913300	33164600	17603800	18225100	23042400	32723300	17112300	19088000	20849900	20188700	46555000	45872700	21569400	24227900	24323600	36744500
Q9D0M3	Cytochrome c1, heme protein, mitochondrial	Cyc1	33883100	30798300	25884300	23542000	21149400	26706400	30268100	52807600	60676100	47609300	31870900	35451300	30708400	28652000	25181900	28606100	26508800	24765400	28456300	28702300	24860700	34613800	24350600	20010300
P63330	Serine/threonine-protein phosphatase 2A catalytic subunit alpha isoform	Ppp2ca	10811000	2282130	341971	2910570	2286040	5491500	4298640			16346500	6903680	6512050	947250	14758000	3204610	3115200	553752	414694	22441600	24353200	2528550	3762870	5923930	16995600
P70388	DNA repair protein RAD50	Rad50	15992100	13269000	9943640	7877690	10170300	8890280	6902350	18366100	7248750	10599000	5708230	7242640	12928100	19655700	18567000	21537200	13850000	16834200	9529680	17957200	9130710	13435200	9995100	10961900
P62715	Serine/threonine-protein phosphatase 2A catalytic subunit beta isoform	Ppp2cb	163100000	165634000	159513000	166397000	161195000	154994000	125060000	104939000	36274100	30579800	150671000	161078000	180108000	137105000	130707000	130405000	116202000	113055000	159984000	168321000	160673000	160093000	197099000	187003000
P16045	Galectin-1	Lgals1	627126000	627991000	630901000	666521000	605090000	561480000	617680000	481412000	610098000	488828000	646115000	683712000	815541000	550992000	507366000	514817000	479786000	452480000	722386000	863686000	736557000	630667000	845865000	696577000
Q91W96	Anaphase-promoting complex subunit 4	Anapc4	19259200	19460200	17436500	15076600	15131500	11836900	18580300	20964400	15628000	10170700	22718700	16441300	14843500	31600500	28059700	26873200	16375700	14684900	16900500	9886710	18914200	21011200	13572000	24479200
Q8CD15	Ribosomal oxygenase 2	Riox2	25254600	25541000	17827600	26514200	24908600	23719900	11242400	4020860	20957000	21313000	6714830	6343640	24186500	32721500	29823600	29772200	20189300	19957200	19757500	17049700	15652300	24513300	19655500	28694500
Q99JB2	Stomatin-like protein 2, mitochondrial	Stoml2	30844000	24229500	19753600	21590200	19976600	20108800	22322900	16421600	61182400	54173700	23059800	24652400	24029000	8745330	17157900	17700100	11110300	19996500	27178100	26002700	32200200	19840400	22799100	23390900
P15532	Nucleoside diphosphate kinase A	Nme1	63961500	65833100	78399500	63254500	56599800	60295900	80843700	72073100	125300000	143329000	55108800	80176800	66810200	140257000	145729000	145964000	148186000	144924000	39075000	71188200	60494600	67793600	74195200	60024000
Q91YM4	FAST kinase domain-containing protein 4	Tbrg4	24700100	25698000	27893800	25139300	22497600	23694200	21940000	19579800	27140500	28266000	22930300	21528800	21385800	22374300	20404200	24112800	22580900	16429100	24787600	19712100	22622900	27414800	24406600	34377500
Q8R323	Replication factor C subunit 3	Rfc3	22120500	28011400	14397000	19625400	20605600	22113500	28937900	23959700	29166700	38310800	27534900	30131600	27601800	23972300	22507100	24122800	22560500	28159100	22348700	25713100	34046500	34955600	33180500	25830600
Q9DBR7	Protein phosphatase 1 regulatory subunit 12A	Ppp1r12a	36221300	36909300	41286800	41103900	41650900	40733900	40660900	36186800	34982300	34459400	42002100	43166400	42579800	31128100	34287100	30939400	33776400	30927200	33590300	29449700	40642000	35409100	41873200	38290000
Q7TNG5	Echinoderm microtubule-associated protein-like 2	Eml2	18222400	10571400	15243600	12789300	17542300	17533700	14516100	16562800	22570200	23110000	10661000	10802700	10314600	21587900	19296700	22132800	20571700	19531600	21731300	24469900	11258900	10645300	13525500	17914400
Q99LX0	Parkinson disease protein 7 homolog	Park7	92645700	91253200	64627000	80409200	90752400	102638000	47431900	84231900	47701800	34797500	45461600	44945900	197201000	213541000	138390000	155509000	131511000	139000000	139160000	159027000	59135200	49120300	74087000	147411000
Q3UVK0	Endoplasmic reticulum metallopeptidase 1	Ermp1	22433200	19899900	44001500	38284700	46546300	58917100	11692200	39886900	27162600	19674800	11043200	14726500	2826830	42492500	52712200	52960500	62954500	61696200	18144000	9457650	8034400	20548700	17979100	21669600
Q9CX86	Heterogeneous nuclear ribonucleoprotein A0	Hnrnpa0	208229000	204570000	156362000	175972000	168013000	170310000	214022000	171426000	128458000	121369000	210747000	215471000	283913000	172129000	169502000	173126000	118878000	114767000	293833000	334356000	288761000	240187000	271004000	220436000
P21981	Protein-glutamine gamma-glutamyltransferase 2	Tgm2	30125900	26667700	32002300	24268700	27595400	24222300	38122800	24459600	13871300	28141900	43765200	42651200	36077200	53606300	50025600	51053000	39108300	36835600	32353600	24460100	25547300	24966300	24354700	25742300
Q9D7G0	Ribose-phosphate pyrophosphokinase 1	Prps1	241649000	182874000	196416000	180055000	190916000	204531000	153733000	226362000	104238000	109447000	126801000	133108000	134463000	229917000	230027000	226316000	194688000	225699000	164864000	138415000	144873000	183701000	213076000	199710000
Q8CI04	Conserved oligomeric Golgi complex subunit 3	Cog3	10161700	10833700	13529500	13237600	11890700	12940300	6520850	6363290	6284930	6194930	10244900	9593550	10933700	11889700	12499800	14916100	10994000	10357300	9782870	8932530	8930690	11039100	12127600	13046100
Q8C0L8	Conserved oligomeric Golgi complex subunit 5	Cog5	8512840	5566840	5460880	5390640	4694180	3737560	3117100	5698540	8707150	7642180	4699710	5788580	3050330	4281120	4765560	6689250	3655990	2983280	5854620	6748160	5156010	5492000	3827250	3022120
O35375	Neuropilin-2	Nrp2	28863600	27530000	27672200	28525400	27817600	27341200	38024900	30997200	50609800	15974000	29228300	38768400	21354700	23969000	31529100	32836200	27564300	27494100	16758700	13078200	23687900	22591500	16251200	20877600
Q8BUK6	Protein Hook homolog 3	Hook3	7780970	7513140	10811200	9931620	16551100	8933400	10534500	5935910	26215400	20822400	10583400	4856860	12431100	10617600	12903400	15143300	14108900	10107500	11205200	13531000	12051800	9814930	8782450	6522420
Q9R0H0	Peroxisomal acyl-coenzyme A oxidase 1	Acox1	5270220	4701710	11439400	10610700	8939570	9555070	5924520	8556620	8057880	7629070	6679360	4198360	7043070	9656200	6442940	7253830	7890350	9355460	6932290	7800460	3804980	5372280	6546580	6843460
Q91V41	Ras-related protein Rab-14	Rab14	154235000	162722000	155255000	158465000	149084000	128160000	104383000	113410000	92112500	133065000	136062000	135632000	130312000	119916000	134430000	133306000	126465000	118804000	82323500	97150000	131686000	152248000	136215000	154480000
Q64152	Transcription factor BTF3	Btf3	96341100	119989000	108633000	93597600	95227800	68375900	131036000	85814100	217983000	214770000	125231000	117341000	137901000	69572900	72887800	63707900	80165400	73344600	104393000	105146000	95454900	96690900	119129000	94519800
P50096	Inosine-5'-monophosphate dehydrogenase 1	Impdh1	14988600	13007800	9955600	10980400	12257100	12161300	19872900	19304400	8571260	10656600	15692200	17807700	15190700	11806400	16202000	17217100	10870500	12081400	15634100	13026000	19004700	13446900	11640000	16115600
P61202	COP9 signalosome complex subunit 2	Cops2	31871000	28557900	28268900	20029800	29931200	38318700	14613200	72415100	34577600	29333900	13889900	14375000	13274000	83592800	76816000	84147500	65060300	70655200	36542100	38701200	16742700	27153700	32227100	28946700
Q9EQ80	NIF3-like protein 1	Nif3l1	31890700	28309200	23375200	17157900	19663200	22835300	24168700	42293600	45991200	48334100	37075900	35918400	17131100	29658600	32063100	31173400	31925500	31511800	12946700	11158400	21219800	28346200	15869000	21417900
P06800	Receptor-type tyrosine-protein phosphatase C	Ptprc	19331800	14390100	17143800	17120800	18678100	17831400	32118600	56191700	13646900	16123400	15821500	17449600	23282600	28670900	20053000	20140800	11114900	12715100	18200400	18490500	19938700	20213600	23868600	31116200
Q9JHW4	Selenocysteine-specific elongation factor	Eefsec	11696100	10517600	6221700	7374670	7994300	9449760	22457100	15938000	23477200	26162900	12755200	11372500	15183300	10773700	13216900	15353500	8858140	7653800	12512200	14672900	13554800	11893100	9649880	8920860
Q8BP92	Reticulocalbin-2	Rcn2	59478000	61954900	55151800	61248100	55673900	60580800	48995400	44775000	17566000	36562600	57990300	56325100	75818900	46322200	49901300	52531800	46401800	46494100	76807400	82896500	67703200	55269200	79867800	66698300
E2JF22	Piezo-type mechanosensitive ion channel component 1	Piezo1	6374980	7470230	4021750	5233870	4310660	5581790	8133340	4745680	14708700	19194900	7043990	7195990	6575530	3824060	4298170	4593390	5718790	6581840	7750930	7752550	7634860	4016570	7161010	5097590
Q9D8W5	26S proteasome non-ATPase regulatory subunit 12	Psmd12	106327000	108543000	121889000	111447000	108073000	108115000	91845400	107238000	93854600	77626800	77192700	85098900	101275000	104018000	102152000	91606600	118956000	107834000	81691800	42026000	53408200	119824000	111112000	123631000
P28650	Adenylosuccinate synthetase isozyme 1	Adss1	68169800	73287800	75406800	69945400	73300100	70076800	73853000	53777400	59641900	70409200	81890700	81355500	80893200	61901200	63256600	62934400	66124600	56433800	67870700	70023500	63300500	63749500	66417200	61500600
Q9DCM0	Persulfide dioxygenase ETHE1, mitochondrial	Ethe1	48986900	38918300	45071000	45148200	48883200	49695600	35846300	59330600	29938600	30030500	34741500	32979700	32762100	58265200	57019100	62510000	65935700	60874400	32611400	35972100	24612000	27202400	50509000	37381400
Q8BX17	Gem-associated protein 5	Gemin5	17593400	23456200	18559500	17936200	20798100	18608400	17763000	25338200	23795100	25458500	18152500	18228100	15048500	17139900	17334000	22745500	20721100	20208000	17073400	15035000	20182600	20182700	20261700	22098100
Q3UM45	Protein phosphatase 1 regulatory subunit 7	Ppp1r7	66870200	61984100	72741900	70419800	63590400	62459900	71892900	56269400	44921100	73348000	87049900	84156800	80571200	56010700	69408600	55176900	76717200	79919200	60999400	56198700	75618900	68327000	76817200	71130700
Q3UQ44	Ras GTPase-activating-like protein IQGAP2	Iqgap2	3905160	4914180	5980480	6949590	5436850	6773480	16869500	11610200	10505000	6777960	7336480	4868340	8155040	14084700	12195900	8993460	4591340	5004570	7990860	6271390	6388040	7579180	8555170	9928230
P70333	Heterogeneous nuclear ribonucleoprotein H2	Hnrnph2	32166800	28944700	30759800	26743400	28013600	26438200	29274000	26955100	27979900	53419600	30364600	34297100	36458600	38225400	43531400	46008000	41964000	38256100	29651300	21381600	34151900	34542700	38027600	32316300
E9PZJ8	Activating signal cointegrator 1 complex subunit 3	Ascc3	13037700	12281200	11398900	10209700	9953990	10182200	10777700	6405340	9579180	5112030	12928400	14607300	11085800	16881900	19619500	10305700	14687700	13568600	13008000	12167100	16385100	13944200	9256320	9839140
P14869	60S acidic ribosomal protein P0	Rplp0	531944000	560712000	508844000	516459000	447676000	478308000	203629000	296161000	229975000	409217000	256088000	269935000	457770000	447074000	363685000	340230000	444828000	448548000	661862000	495698000	341376000	607729000	423459000	347811000
Q8VE73	Cullin-7	Cul7	11390000	13115500	10976900	9917110	8086620	12422100	8971830	13443300	10214700	9342260	10357100	9885570	9200420	11259600	15287400	16220100	11152500	12101500	15969200	10782800	10238400	16563600	9402100	12625200
P0DOV1	Interferon-activable protein 205-B	Mnda	24124100	24779300	22785900	16276900	19001100	35111600	35161600	35164700	23228700	18755400	32332100	32786700	56466100	35324500	31807800	30460600	17051000	12022700	40414100	45850700	34510200	26547300	37790900	30735200
Q921M7	CYFIP-related Rac1 interactor B	Cyrib	66890100	68939400	94012900	70547000	75573200	87410600	87990700	79321700	53401300	47405500	68138500	62793800	90287600	125089000	83182700	100325000	79338100	78942400	60851600	63038800	72527900	62234600	41289400	71689000
Q8BG07	5'-3' exonuclease PLD4	Pld4	14712200	12116100	14022100	12946600	13008000	12057000	20678800	16695300	26226600	20633300	18498600	19262000	24959500	16294700	13172100	14430900	10383100	9445730	19298300	17621200	20014000	14523500	21043300	17715600
Q9QZE7	Translin-associated protein X	Tsnax	26457400	32029100	24092400	28331800	29401900	26681700	15278000	18203800	26801500	19868100	15986300	17928700	36070600	26990300	26800900	28372000	26752000	24466200	17993600	26294700	13630100	15435600	29584500	29434500
O88379	Bromodomain adjacent to zinc finger domain protein 1A	Baz1a	9439790	9162020	8390200	6237640	7433010	8672660	7192020	6775390	13407900	10904000	5178200	5687110	10040300	10000700	8858290	7965800	4772590	5470650	14929300	13519700	6691140	8502990	9567950	8872930
P70122	Ribosome maturation protein SBDS	Sbds	44386300	45441500	39748700	40979900	34826500	31942900	25690900	26174900	22727100	19973000	43691600	50260600	56234700	47728500	49722800	53850400	43684600	40205500	48345800	53379100	46325800	39299100	49588900	40022400
Q9Z2U1	Proteasome subunit alpha type-5	Psma5	124642000	93945300	98411500	100580000	89862100	115373000	63669900	143911000	130484000	57222600	114825000	96992800	136342000	153885000	107128000	110841000	84508400	86765400	209452000	249819000	133546000	125340000	152275000	208487000
Q8R4Y4	Stabilin-1	Stab1	2258820	3698990	2906910	3297960	2635910	1680610	6181240	9112080	9101270	9006710	3307320	4173570	2703990	3168830	4254410	4066230	2230260	2122040	5273910	5897160	3830440	4286930	3069920	5399970
P47811	Mitogen-activated protein kinase 14	Mapk14	21893100	25836700	51035900	43560000	43709000	46169400	23617400	37550900	25923000	27383300	17868800	17323100	18902200	47341000	46066600	45311300	32799500	32940200	16651800	16386700	18477300	28566800	17070300	40174200
Q8BVE3	V-type proton ATPase subunit H	Atp6v1h	16712300	16427300	20015300	17724700	8231790	6149730	33878200	31220200	34513500	37820800	26433000	22556400	27939200	26377500	24875100	29606200	18097900	18889700	16742100	14784400	17576400	18242400	18423200	18465400
Q80TM9	Nischarin	Nisch	18262400	16245400	14678400	15962100	13554600	14863200	15808800	12341200	9664770	21075600	22188700	22620300	17254900	12495800	13270700	13202800	8737290	10313700	18478100	23295100	24554700	18688300	23768400	17903500
Q8VDL4	ADP-dependent glucokinase	Adpgk	19902400	20008800	21287600	17559400	21072100	21603200	46224000	37138800	14537100	11423900	29389800	27735300	19467400	20264200	22542200	24633600	24407200	23062900	20259900	22143800	22483700	20285200	21652800	19313600
P97742	Carnitine O-palmitoyltransferase 1, liver isoform	Cpt1a	41516100	37679400	42653100	42495100	40903200	40642700	53752100	44086100	26253900	14102600	39556000	35658000	43902000	40085700	33626700	35687900	33580800	26403900	43957600	45465500	36672000	40861900	52908100	51482600
Q9D666	SUN domain-containing protein 1	Sun1	21339300	18689100	16924500	16399200	13256400	15188600	18685300	22055600	20165000	21119700	25274700	27989600	19976500	23664400	26999600	23288700	16401400	19337500	27546900	21491900	22098900	22522300	18580000	16249100
P70677	Caspase-3	Casp3	181321000	132835000	210845000	210418000	175064000	359703000	146393000	95490300	137311000	225149000	103199000	99429600	96198500	174862000	231167000	250151000	386019000	438709000	110118000	138476000	106683000	112531000	100488000	109626000
Q922Q4	Pyrroline-5-carboxylate reductase 2	Pycr2	93419400	90769400	88239300	85698000	82973500	80800500	85978000	66229300	75443600	87876600	104070000	95970200	91273800	59368000	56499200	54677900	56449500	53977600	103389000	105425000	97152200	89114500	90677600	78605900
Q99MI1	ELKS/Rab6-interacting/CAST family member 1	Erc1	14763400	14881300	17841200	15318500	15449500	15927600	6110490	6913560	8128720	7787760	8693760	7149960	18740100	20530100	23186400	20038100	12086900	15617800	17519900	13501700	13970200	17443500	12762800	17717000
Q8VCM8	Nicalin	Ncln	107503000	127732000	106942000	103791000	96342100	84990900	39494900	81241900	48169800	42053700	45175900	48958700	104333000	64521300	73200200	67624600	64467400	61546000	47681400	35811600	63178900	78005100	66752300	69259600
P08030	Adenine phosphoribosyltransferase	Aprt	294741000	159043000	130665000	86098600	137649000	288847000	86580500	181247000	192261000	189498000	137077000	140753000	143984000	254980000	284417000	293657000	339815000	355052000	127983000	143848000	116761000	116042000	265285000	180291000
Q3UMB9	WASH complex subunit 4	Washc4	29278600	30697600	27379900	28521200	26744100	24299700	26076900	19494600	30942500	23887600	27613900	31258100	32024800	21136800	23977600	22994900	13737000	14943600	28573100	26383500	34636300	30154600	33432300	35328400
Q9DCS3	Enoyl-[acyl-carrier-protein] reductase, mitochondrial	Mecr	19787600	17561400	12786700	17910800	23352300	13515000	21785300	19757200	45163700	37943000	20709700	27020000	27653400	20939000	17351800	15608100	15491900	11482800	35108900	38792500	24265200	25786900	20950700	26864600
Q9Z0N1	Eukaryotic translation initiation factor 2 subunit 3, X-linked	Eif2s3x	39579700	42162600	47178600	39256500	34367000	35195300	42491500	32752900	53149800	95265100	39396200	53980500	70757000	72967200	41671200	42714600	34119100	39928700	118954000	126717000	46844300	43475800	48031400	41003500
Q9CQ62	2,4-dienoyl-CoA reductase [(3E)-enoyl-CoA-producing], mitochondrial	Decr1	48454800	43566200	34290500	46763900	48618600	48030000	26308600	35992300	63738400	63013500	42417500	35268300	67851400	46787700	30686100	35881300	33066900	30426800	71319500	50639400	53486400	35829300	49563500	51905500
P19973	Lymphocyte-specific protein 1	Lsp1	13694300	15898300	20328800	15996700	18754200	19239000	16200000	33402700	22728500	16083400	6788040	11581000	10225300	39499100	36000900	44011600	40631000	32385700	16225800	9803260	15765200	15821600	9404500	18914500
Q9Z2Z9	Glutamine--fructose-6-phosphate aminotransferase [isomerizing] 2	Gfpt2	3181120	4153400	1453720	1595420	1111370	1541350	10420500	8273610	22469100	19208900	5619270	4207270	482274	304200	1254520	36199.6	35135	19468.9	348921	9584030	10245900	5459690	17807400	10647300
Q80TV8	CLIP-associating protein 1	Clasp1	5978280	6894020	6752690	6515560	5859750	3872850	3218270	1769470	8328330	17553300	5468200	6776520	9082770	6707910	8150500	9005080	8410040	6734000	9838750	10425800	8374170	7284640	11261000	7387600
Q9Z183	Protein-arginine deiminase type-4	Padi4	1132300	1502640	793116	1245980	1526350	1663990	22365000	12109100	14044600	5727460	3418020	2479580	1481620	1891720	547434	1107820	206332	270373	3464620	4536730	639465	5540040	1358180	1231440
A2RSY6	TRMT1-like protein	Trmt1l	12113100	7473210	6257110	6839440	7097560	6024280	9517700	9190590	15288700	17116600	8699640	8020440	9528260	6878600	7961790	8083770	5807430	6406620	5929940	9871560	11694900	9018770	8467140	8552720
G5E8V9	Arfaptin-1	Arfip1	34247300	34651700	37259400	30093700	29825100	31509100	40395300	27873500	25644300	23730200	45069500	48852200	36946400	34045400	37216400	37324700	32806500	30823800	27408500	20236600	39661800	35982200	29249100	35285900
Q99LI7	Cleavage stimulation factor subunit 3	Cstf3	14671900	14907300	12262900	8175910	8141310	10276600	16651100	10749000	29271600	25769700	13392500	15435100	20393400	15853500	20208500	22492300	25773100	25540700	9154590	14351200	16494700	15427000	17555900	15572200
Q64213	Splicing factor 1	Sf1	47619400	54339500	43770600	44363500	47866600	47966500	50613700	42445800	57518100	67249600	59183000	52042400	61646000	47429900	34745200	33946300	34738900	33745900	53679100	53071100	59882400	46940900	46141800	73043800
Q99J99	3-mercaptopyruvate sulfurtransferase	Mpst	58003400	55962900	48280700	43746600	42338700	51757000	40220800	51658500	29563200	31935500	42962500	47111800	60367900	55824300	48871700	47773500	47631400	43056100	66894500	75009600	43686700	42567900	42435500	36418200
Q8CI11	Guanine nucleotide-binding protein-like 3	Gnl3	26602900	26947500	12046500	17385700	15510500	14487100	29271100	9320330	27605500	23298500	26283500	17700000	59792800	22337200	28476700	34531000	24074900	23027400	20483800	18540500	18117600	20297800	23557000	23526100
Q9JHW2	Omega-amidase NIT2	Nit2	64242600	60292100	59583300	61617300	57979800	55158700	55599300	43570100	40891600	40359200	54920200	48639800	73141900	51610100	51579800	56933400	51784700	45784100	53287800	54434200	66049400	59197700	72293400	67298500
Q8VCM7	Fibrinogen gamma chain	Fgg	93122800	91758900	75587700	94072300	64938500	69125000	222491000	164570000	126218000	118435000	80321900	84915300	38978400	24371400	43613500	34650100	72762300	71000700	55293600	54280800	67178700	56156400	67341500	72383900
O09061	Proteasome subunit beta type-1	Psmb1	34420700	60394600	25926600	30901300	37793300	26030400	34214000	31814000	75975300	68160300	25965000	24439700	73492300	19649200	22149800	25276700	35245400	41750000	22686300	25274500	27855200	28942000	26085700	23716200
Q61464	Zinc finger protein 638	Znf638	12613900	12844800	13177200	13922300	13001300	12839000	10187500	13152900	22872200	24045500	9587660	10701400	13230800	13778900	13698800	11389900	9332820	9628370	11995300	10512000	11824700	16683300	15514000	18406100
Q810D6	Glutamate-rich WD repeat-containing protein 1	Grwd1	31433200	29741300	26890100	28605900	26868700	22565500	27068700	25266600	16155500	18138000	20891400	13963600	32000700	28442900	28078300	27775600	27372000	25517500	24484400	21382400	33236800	32327200	25693600	37532400
Q8BMG7	Rab3 GTPase-activating protein non-catalytic subunit	Rab3gap2	15624900	18124900	22216100	19435700	17536400	25331000	8774460	21737500	13084500	13472400	10946400	12807400	10692800	22830800	28514900	27796300	23071100	24383300	12043600	12072800	10599300	20588300	12166800	20657700
A8C756	Thyroid adenoma-associated protein homolog	Thada	6834000	7431740	5493010	5071280	6172140	7737020	4795420	5692460	8760950	6959150	4906880	3504090	4085980	7047680	6546680	7137130	3552020	4933320	8971740	6230670	5312150	6442120	2519390	2909840
P52332	Tyrosine-protein kinase JAK1	Jak1	7939710	7952650	9741560	8882940	8189120	8125840	8174850	8031000	3663970	5068740	7800870	7846830	12751300	9581910	10727800	10634400	8150440	7235500	8279100	6622310	10857500	11075000	9530760	10559100
P12367	cAMP-dependent protein kinase type II-alpha regulatory subunit	Prkar2a	8152780	8659480	12460800	6482720	12636100	10625500	8081190	6223800	26788600	14332500	7316160	7235920	9893310	13689800	10172800	12073700	9808880	10435900	11476200	16186700	12907800	6916040	11777700	11509500
B1AZI6	THO complex subunit 2	Thoc2	21861500	25900300	25500400	20748700	21559100	21375500	19047200	27888500	12843000	20694900	18800100	14432500	19127600	23194400	27486300	27364600	20300300	20523900	19134900	11325700	16113400	21646000	15638900	18219200
Q9D5V5	Cullin-5	Cul5	3944120	7128830	5076690	4891680	6097320	6708920	9398950	2898740	17063100	17818000	7422980	4879010	6310340	8883610	4956800	6229250	4528480	5075190	12492100	15754400	5640580	6341800	8252090	8022380
Q3UHK6	Teneurin-4	Tenm4	9398010	8662610	9650020	11173500	7299650	6580790	6528730	4501370	7997640	8394300	10691700	11381200	8241680	5348400	7081760	5544840	6779010	3741130	12358900	15192700	8464180	7553450	12615200	11957700
P41216	Long-chain-fatty-acid--CoA ligase 1	Acsl1	22068000	22600000	28568400	31320600	26742600	24278100	25162200	38473400	17384500	21292600	20181200	25635300	23744100	30822700	20270400	18959600	13492400	13161800	26885000	23353800	19556500	26884300	47881300	62138000
P47199	Quinone oxidoreductase	Cryz	46165200	45367600	57057800	46268400	58432700	50440300	37249100	47680100	34030100	26967200	42258800	38406500	57864600	74792800	74040500	75494800	66180400	64346000	51255100	39842100	54812600	52338500	51915700	53879200
Q8VDF2	E3 ubiquitin-protein ligase UHRF1	Uhrf1	23401000	22767200	23925900	20438400	24384800	25222300	22866500	21936000	18328100	21265700	22754300	23440300	25212600	27221500	40087800	38037200	28364800	26415200	23299800	13991300	27211500	30598200	20524700	22039700
O70309	Integrin beta-5	Itgb5	6829430	13024200	7296860	6658530	6115430	7130970	4289840	3125950	12285300	14561400	2339350	4273450	9215250	15039000	8062290	4848360	8740780	7087130	14022100	12718300	8759730	5624270	4718410	3644180
Q8JZQ2	AFG3-like protein 2	Afg3l2	54477700	53975000	65567800	64734700	52272300	69739000	60759100	65727400	23225000	14677400	45392800	45418600	50530500	70321800	77827200	78122000	72199600	76388000	47466700	18547400	46137700	50684500	55327200	59685100
Q60855	Receptor-interacting serine/threonine-protein kinase 1	Ripk1	28460900	23373400	25664900	21458900	21860900	30420100	8884540	34033900	12194300	12519000	31174700	26096700	26956200	34635600	34369000	36802100	32447100	35042900	12287600	19684400	30072300	28154600	19891300	7509090
Q6NZC7	SEC23-interacting protein	Sec23ip	45232900	35950000	37620700	28146200	35347700	35225000	26085700	26242500	24260600	25899500	13601800	20546600	43983000	40151500	39898300	40481800	35635300	30006600	24318500	22806100	22950400	30674900	27408800	22870700
Q3B7Z2	Oxysterol-binding protein 1	Osbp	17119400	19346500	17692200	14097100	8244860	14021000	17308900	22957400	29603400	34732300	18226000	22009300	20772800	18904600	18699600	20009500	16514600	14317200	21481500	13317300	21378700	25325800	15415700	17244100
Q9QWT9	Kinesin-like protein KIFC1	Kifc1	4860510	4768680	4637320	4856660	4348490	5392860	7616440	5672000	14986200	15183200	6943540	4972700	5748070	6929970	6143800	6191650	5453970	5087710	9022000	9337720	6151350	5500450	6345500	6644760
Q9Z1Q5	Chloride intracellular channel protein 1	Clic1	153924000	183974000	250378000	192156000	311314000	236902000	173607000	305839000	246334000	295517000	199262000	190065000	215178000	530310000	342387000	306014000	249323000	265146000	529793000	608686000	159579000	179282000	166677000	420716000
P35821	Tyrosine-protein phosphatase non-receptor type 1	Ptpn1	13120800	14351600	26732000	22506300	27595200	26326500	13387600	15962000	24151700	21284600	17035500	16413100	26705300	43091600	23679400	16316000	29423400	21339600	15696500	23884700	13081000	17986800	15553200	16686700
Q6NSR8	Probable aminopeptidase NPEPL1	Npepl1	25945200	25990800	20048900	26270600	23489700	27617600	15045000	24252600	21671800	13371700	16328500	16423300	26378000	25521900	26717700	27355200	27123400	27768600	16628200	17258000	18530500	18963800	20983000	20564700
O35379	Multidrug resistance-associated protein 1	Abcc1	5642400	8019440	13749100	9532460	9703360	10073700	8771850	10349400	12776100	15006000	6238970	7774560	5833210	8721320	9608690	9535950	10320400	10339200	5358030	6509030	3720510	7541760	13722600	6737910
Q7TSC1	Protein PRRC2A	Prrc2a	29267300	24805000	25571000	23646400	21075100	25471800	25138100	24687400	22981600	16148300	44537100	40399300	34520500	28237600	30379700	31448100	28561100	30421200	34138300	29586000	39624600	35620100	36400600	29721600
Q9Z2I8	Succinate--CoA ligase [GDP-forming] subunit beta, mitochondrial	Suclg2	167198000	157571000	141739000	138253000	135996000	141007000	112511000	93029700	84785700	114420000	127569000	128486000	201252000	141268000	141853000	140062000	100095000	97787200	203528000	216681000	191746000	174164000	193559000	175268000
Q9D2R0	Acetoacetyl-CoA synthetase	Aacs	9691020	11191600	10610300	10167500	11297600	9332250	9471190	25320200	21786300	15215600	11115300	9845940	10390300	22524900	18996700	16568700	10142000	10828800	28420500	29566800	10443400	15977500	13954000	21829500
Q9QXB9	Developmentally-regulated GTP-binding protein 2	Drg2	54200900	56192600	55037900	55410600	52711800	49515500	42575700	54420400	68201500	71305900	40929600	44212000	18944300	45168900	52996700	48703200	46134500	44549300	64128600	46950600	37118000	55332300	65048000	56305700
Q5SSW2	Proteasome activator complex subunit 4	Psme4	25307300	22234500	21076000	23169000	19947800	22439400	24463700	22664500	18011700	20254800	20379600	23718200	22122300	23000500	18773000	17914100	16504800	16634000	27636400	22804300	20816700	25683600	34054800	29312600
P28653	Biglycan	Bgn	28026800	27713100	27125500	34241500	36728900	32647400	45664800	71142800	29872000	54335500	12246200	12219700	29423900	32251700	24158300	24141200	3420920	2404800	24337700	27510600	27155100	32262800	58222300	60872700
Q99P31	Hsp70-binding protein 1	Hspbp1	26469200	29771600	31125400	31372500	24030200	23210800	27001500	22049300	14678200	23312000	32727800	35609100	14612400	20531000	18266200	16199700	15942400	12776400	40680700	41089500	33494700	33146500	32736000	35226600
Q9D051	Pyruvate dehydrogenase E1 component subunit beta, mitochondrial	Pdhb	61831500	56942700	39969400	29379300	39080700	59886400	27039700	52254500	56272900	83103900	42662100	37685500	67689500	111327000	69901600	68704200	55133600	61899200	112643000	129739000	24179300	44066000	65456400	114603000
Q8K4B0	Metastasis-associated protein MTA1	Mta1	33722000	33972700	31787600	32796600	14814800	28115000	21801700	32047700	32435700	38517500	29753800	30989200	32060200	22527500	28085800	26523800	17061700	15194400	21468800	22391800	32055700	38683600	25957800	33064700
P70699	Lysosomal alpha-glucosidase	Gaa	14100500	15869400	12834000	13662600	12323800	8970700	16987500	12307200	30154500	27181400	19680100	20266500	18655600	17074200	13346200	8662050	5802600	6297880	21429900	24474100	22737900	20102700	26381600	23000200
Q9R1P4	Proteasome subunit alpha type-1	Psma1	67588100	61901700	72070300	63594800	53751700	51632900	94668400	70531600	94822200	101328000	75117400	76003600	52502600	40989700	48114700	44450300	106014000	119668000	50324700	34417900	80066600	64121800	53769500	57653300
Q8R361	Rab11 family-interacting protein 5	Rab11fip5	12129300	13527800	17293100	10976900	14617300	12897700	14457200	23126000	14830600	12618900	11971600	11442500	18403500	20097600	21273200	21897800	13323700	13186100	16217100	15886300	19145000	15105100	21672200	25641100
Q9D3E6	Cohesin subunit SA-1	Stag1	30964700	33017100	26311400	30634300	28370100	26710100	12442600	21972200	16881000	17551400	20032400	21017900	37137500	24574200	25788200	25183800	19934800	21861800	24165700	19446000	24906600	30869500	17219500	31633400
Q9D154	Leukocyte elastase inhibitor A	Serpinb1a	30768000	41295600	23350100	24951300	36995600	31274600	219702000	207334000	33570400	27951900	43344300	39198600	43741400	38561200	17833200	17326200	9944600	10877700	44925100	45879000	40173100	33203600	36778800	50859800
Q9Z2U0	Proteasome subunit alpha type-7	Psma7	182634000	136628000	127532000	137799000	144241000	163061000	101864000	159931000	92687400	95142400	124928000	155581000	187150000	192437000	178825000	187015000	163198000	174415000	167796000	144505000	162173000	140534000	164712000	177030000
Q99KF1	Transmembrane emp24 domain-containing protein 9	Tmed9	78778500	56328100	50808600	58463100	64421300	66486200	112335000	77588700	127629000	118203000	77457400	63939300	42277900	84854700	65300300	52349600	42220000	37980300	116945000	129161000	65928900	60209800	54248600	118037000
Q8VBW6	NEDD8-activating enzyme E1 regulatory subunit	Nae1	8272220	7518850	9118390	8613760	7724500	8873830	10692700	14356600	18706300	18526300	11740200	9454460	14947700	16942600	10388900	9167740	9052090	10858700	23949800	28579300	12973700	17138400	8624080	7494870
P97470	Serine/threonine-protein phosphatase 4 catalytic subunit	Ppp4c	30423700	32968800	24351600	22424600	23284200	27481600	27291100	23795800	19920300	16337600	41029100	36710800	31519400	18490800	16351500	16167400	12983100	16544800	35983100	29627700	32149800	36806500	29627200	29689000
Q8C7V3	U3 small nucleolar RNA-associated protein 15 homolog	Utp15	20145800	21904700	33138400	29545800	30299700	28544000	14757300	33492000	21977800	23398700	19977500	22263500	12260200	42768800	45694000	41124600	29529100	33127200	35192900	30838600	22711500	31189600	28251300	35857500
O88545	COP9 signalosome complex subunit 6	Cops6	20719300	17359700	16211200	14567700	16451100	15690200	18647000	12851400	21463100	15298600	18280600	16147600	13375500	22893400	12921300	15016200	9596390	10263400	27964900	30372900	14333800	20925700	13977200	14990400
Q9QZB7	Actin-related protein 10	Actr10	16228900	14841600	31500600	30203100	20366100	40544600	16549000	39985900	68603900	61369300	33755400	38713900	30719800	38945700	12369000	14194700	16700300	16560700	36661600	40237000	20546600	24944600	29618200	11903100
P33174	Chromosome-associated kinesin KIF4	Kif4	6599270	6081690	6870060	6231010	5559600	3457350	10420000	8203340	16676400	17411300	7946980	6926150	6673990	9454840	7515260	10533000	9290060	8237640	10107400	11721100	6161510	6765640	6434930	6041400
Q9CRC8	Leucine-rich repeat-containing protein 40	Lrrc40	33131200	33909300	34797400	36455000	38012000	30526000	37090700	31533200	20087000	34247000	40623800	41635300	43242300	39728000	38065200	39088200	26679400	27774600	57922800	55725000	54334100	44157400	35833200	38935100
Q8VI36	Paxillin	Pxn	18796300	14968900	17354100	14726900	18439100	12712800	17609000	12871500	33794200	31599900	22421600	28943800	22533500	13430700	18142000	16936700	15662500	15296200	21136900	20023500	18138300	17284700	26114400	21944500
Q9QYA2	Mitochondrial import receptor subunit TOM40 homolog	Tomm40	67432900	85200600	71341100	68235300	64982100	64945800	37267100	39869800	66799200	59679000	55607000	58514900	52102200	36848100	49317300	47159500	47234900	50146700	47259800	33090800	43990700	49274100	50577000	51566100
Q07797	Galectin-3-binding protein	Lgals3bp	13737700	15149500	14825600	13243700	13212800	13624300	20703300	15299800	16067100	13387000	19811500	16592600	27357800	18546800	10337700	9504550	6554660	8453890	11629600	12620100	12372600	13320700	13175700	18144800
Q9CWL8	Beta-catenin-like protein 1	Ctnnbl1	23973100	26688300	20132700	21961700	22292800	20858500	23293300	21889000	32636900	34853200	30083400	35215600	35474700	22656300	25691300	23192300	17635400	14580100	31687900	36519400	38874800	27873400	30968100	25571200
P99029	Peroxiredoxin-5, mitochondrial	Prdx5	302361000	305148000	316402000	309654000	326133000	298303000	407992000	372701000	92706100	109365000	309260000	299134000	411406000	373132000	334063000	344448000	328725000	316336000	343826000	360351000	319641000	274346000	355682000	325022000
P34022	Ran-specific GTPase-activating protein	Ranbp1	137319000	123348000	168232000	148123000	180000000	175095000	107316000	144775000	73197700	63174400	146841000	151290000	174473000	144891000	153150000	165145000	178655000	184377000	111430000	123085000	161918000	199367000	166874000	159101000
Q8R3F9	Speckle targeted PIP5K1A-regulated poly(A) polymerase	Tut1	2043410	3247180	2330350	2111370	2773150	1975190	2561200	1247620	6902270	6368820	2058260	2801130	2868740	2168510	2370110	1910670	1500470	1464980	3081010	4525880	2478180	3451780	3311350	3103470
B2RY04	Dedicator of cytokinesis protein 5	Dock5	10154600	6558850	6639690	5868990	4341590	3913340	8368480	8834820	20711900	19861600	19166600	9003940	4333590	6048080	3131960	5932080	5473080	5928160	7549440	6587300	5381620	6534400	9044920	7543180
Q9ESW4	Acylglycerol kinase, mitochondrial	Agk	49569700	46647800	42868500	39719600	47702000	41200900	43456600	40976000	25889600	25653500	35654500	37990100	43427400	43082600	44670800	42939300	28870400	32794100	36029500	36440000	40353300	44620500	38014400	39137300
Q7TQ48	Sarcalumenin	Srl	8334460	7589260	181650	608062	2339440	4883580	20843100	27764100	2837180	7195700	43026300	44237700	21072700	17713400	5131340	6656560	2646370	1770740	5584470	4742680	9224260	12840800	1377100
A2A8L1	Chromodomain-helicase-DNA-binding protein 5	Chd5	1253160	1273370	2345510	1380260	1127860	905364	1976930	339891	4521090	2019230	686665	278813	3958620	722160	356942	912234	565812	669428	286614	2120930	1086370	1152730	1330460	586366
Q9DBL1	Short/branched chain specific acyl-CoA dehydrogenase, mitochondrial	Acadsb	14209600	13299400	11927700	11170500	11812400	12654200	11687600	9967080	16142100	14715500	12242500	13398500	18811800	10896200	9177940	10242000	6421520	6470770	13306500	7384040	13114000	11454300	12153300	13117200
Q8K0C9	GDP-mannose 4,6 dehydratase	Gmds	14174600	14081700	11017200	11961500	4808640	14512800	17300100	14082600	32896700	28248400	10305400	11021100	17562000	14588800	12109100	18013700	20196800	25374100	19149300	11640500	15119600	27992400	18306800	15756600
Q501J6	Probable ATP-dependent RNA helicase DDX17	Ddx17	111013000	118752000	127610000	127703000	117071000	123409000	33695500	88517900	38893900	31283000	59844600	57111700	96258900	133420000	157440000	164711000	137432000	140692000	85921900	52023700	65338700	129673000	97644600	124852000
P61087	Ubiquitin-conjugating enzyme E2 K	Ube2k	34759200	31186800	37410800	39018400	29838500	30191900	42890100	28639400	41144700	52687000	49335500	51911400	40195800	29848100	33944800	34471300	31524400	27812000	42558800	46282400	45321300	39275400	48667800	38208400
Q922K7	Probable 28S rRNA (cytosine-C(5))-methyltransferase	Nop2	50536600	53753700	50117400	50945800	54790500	48141000	44621500	39727600	76194100	59621300	53690600	53709500	58394000	70685100	76134900	83339300	61113400	65912500	80632900	79827600	61296400	53028500	73842500	55264200
Q8BRF7	Sec1 family domain-containing protein 1	Scfd1	55624500	69895000	57714700	48128100	67272500	59126500	49957400	59890900	37921200	47503500	63814300	60199100	64001900	59327700	53898100	55193700	46265500	47154100	68375100	56375000	44442800	58571600	42766800	57693300
P40201	Chromodomain-helicase-DNA-binding protein 1	Chd1	13063000	12502800	18724800	11746300	15903300	15390600	4971140	11572200	4096950	5832740	12037100	12015800	12857800	20627500	24391500	25423100	19788100	21603600	9632750	9329880	15155800	17206800	9924860	12420400
Q9WVG6	Histone-arginine methyltransferase CARM1	Carm1	23563300	19565500	21388900	21307300	17645900	19098000	24388400	24748400	52367800	51533000	32199500	26720300	18808700	21343100	23579100	19500700	24015900	25647000	36772200	37127100	19209000	26715100	32349500	20801900
P10518	Delta-aminolevulinic acid dehydratase	Alad	21512600	25202000	38306200	32072900	25041600	19711600	19874500	14661000	51602100	44853800	23534100	20448700	21948400	29783300	33050900	37847100	34028600	30021200	17273700	21491400	18205700	20449400	21000900	14351900
Q9CSN1	SNW domain-containing protein 1	Snw1	9935680	12264800	11400400	12543000	9125280	7202090	13759800	11446600	49387800	41271000	15029500	16220900	15709600	18046800	20988900	19590200	21831700	18718000	18429200	23298000	18699800	18333100	18694300	14685000
Q9CS42	Ribose-phosphate pyrophosphokinase 2	Prps2	17545300	9888920	11543100	10845400	9608960	8260940	11229900	9289510	38185700	8547790	6658560	6782470	16828100	18145200	18455800	20897100	18707200	18437300	6273090	13713000	10394300	7801700	17483600	11393800
Q8BFW7	Lipoma-preferred partner homolog	Lpp	17909300	20555200	17254800	20353800	18931300	13706500	16304300	13569800	11322500	12569200	19323700	20370000	22572800	17736300	20854200	18575900	14748000	13045400	20426300	22611800	18373300	21215500	20402500	16751000
Q8BK64	Activator of 90 kDa heat shock protein ATPase homolog 1	Ahsa1	170977000	144608000	131218000	128841000	120169000	131895000	89526600	119648000	108665000	119425000	156819000	154006000	156817000	123022000	131650000	132451000	109898000	106416000	158956000	155131000	172258000	172404000	170951000	170056000
A2AAY5	SH3 and PX domain-containing protein 2B	Sh3pxd2b	16504600	12841400	17906500	13035400	17621300	14530000	15459900	22624600	26389600	31183400	12468700	12669600	17731800	40833900	52830200	53734800	39190000	39943900	24538600	24483500	16733200	17998000	16038500	10662600
O08807	Peroxiredoxin-4	Prdx4	47601300	36229800	33286700	52602700	53835000	51770500	27996000	122726000	38999100	44920400	17060500	20544300	14014100	74088200	86723200	90521300	108792000	106743000	40692100	25626100	21671700	41685100	37488300	37528000
Q9DBD0	Inhibitor of carbonic anhydrase	Ica	6010140	4129060	6923670	8297650	6552780	7375920	24925700	26396800	9617870	10479900	8823380	8640300	5028030	603356	1423100	1034260	4679320	4953480	2881080	4448490	5997080	3437290	3084850	1608730
Q9DC48	Pre-mRNA-processing factor 17	Cdc40	19784900	15056300	11934900	15016600	14759700	14089900	8042610	19635800	4852710	4856500	10438000	10475800	12604500	18224100	21290900	19054300	18976400	19011400	15923200	15302600	10655000	15904500	14049000	15332000
P10605	Cathepsin B	Ctsb	46710300	61812200	145353000	114275000	163128000	143556000	59724500	149480000	103937000	80728900	68380500	42084100	43886200	165280000	187354000	193457000	151140000	128041000	79584800	84284500	74712700	96139000	81728600	112627000
Q8CGA0	Protein phosphatase 1F	Ppm1f	16700800	15168800	12042300	13227900	14175700	13458900	14901000	11351400	27319600	28671600	15615000	18566700	8976210	14021100	20591600	20620700	13439000	12089000	8038530	11626400	12283000	10620600	12045500	11852300
Q02248	Catenin beta-1	Ctnnb1	7001760	2844330	3139730	4259820	6676400	4634580	5942550	4431620	10695500	7479590	5051790	5117340	62517100	218053000	318066000	457794000	633848000	625762000	18237500	21286900	6547290	5803300	5972030	4451560
Q9JHI5	Isovaleryl-CoA dehydrogenase, mitochondrial	Ivd	8428380	13514800	11955400	10314700	11061600	12098900	11483000	9834980	15848600	22295700	12435400	14140200	15542100	13348600	15362100	18744600	10650000	13756000	8633200	10296100	12415900	11090900	8855730	10673500
P24270	Catalase	Cat	22893700	74380900	25925100	27525600	108946000	24753900	44496200	73063200	46777300	72672600	57887200	62329400	44568300	10767100	59650900	55175600	80280400	30507300	20671900	13606600	51830700	82568200	28438700	22964200
Q60865	Caprin-1	Caprin1	24560500	27398200	27148000	25990300	22797600	22826300	43868100	38294700	58986000	52678200	38260300	33035700	26848000	23610600	25582000	28772000	24494000	23669100	41175400	40470400	37411900	43801800	38539300	31388300
P01869	Ig gamma-1 chain C region, membrane-bound form	Ighg1	51113000	49645500	56901900	57247400	52531100	57308500	114013000	95990900	46074900	44524100	76101500	76823500	83855900	50134700	55279100	53183500	57543600	52917500	153619000	166983000	294169000	239508000	242386000	197367000
P35700	Peroxiredoxin-1	Prdx1	1060330000	1101630000	981897000	974947000	855538000	835141000	1108990000	842003000	355600000	677401000	1136060000	1183690000	1008300000	928421000	834634000	878156000	1055540000	1133130000	605479000	544389000	1193450000	981316000	601285000	958879000
Q8CIM8	Integrator complex subunit 4	Ints4	9960200	7716320	8462720	9564810	10103700	9948240	4510400	10335000	13768700	12608400	4784560	4105030	11873900	20148100	19587900	19685200	15321500	10417800	8510880	14076300	9250850	7963120	7248830	8927860
Q9R0X4	Acyl-coenzyme A thioesterase 9, mitochondrial	Acot9	41299900	38313700	64683800	53159600	55570900	57902300	23592200	46863300	48794100	47743200	37154500	28083700	25618900	65323600	60014300	64494800	61593800	65165300	74451900	72183400	35283300	48827800	49516600	49518000
Q6A028	Switch-associated protein 70	Swap70	6593890	5437800	4665360	3120260	2043120	3226320	6829780	6247330	16036700	18874700	11316100	11920100	7877010	6312480	6280050	7787630	2827690	4840190	6785540	8665700	7310830	10779700	14617900	14150300
P29533	Vascular cell adhesion protein 1	Vcam1	27397400	25076300	25522200	27546100	22923300	21098400	38271200	26947100	15449100	17112200	29226100	32054700	40640400	23327000	20662800	21364700	14545900	13658800	19789000	28105700	23683100	26471700	33341000	31375600
Q99K85	Phosphoserine aminotransferase	Psat1	105212000	118892000	141104000	133775000	104897000	118561000	63181100	75385500	134243000	131827000	107324000	92873400	74288700	89698400	111895000	109144000	195179000	201988000	77022900	70246300	89349900	108564000	104340000	113285000
P29351	Tyrosine-protein phosphatase non-receptor type 6	Ptpn6	19234300	27414100	15287900	17118500	15100200	17930600	443553000	341327000	50593600	71932700	497401000	495846000	40645000	22129600	27498800	24537000	18601300	20169800	26003100	32795900	30149400	27124200	36122800	24838200
P59328	WD repeat and HMG-box DNA-binding protein 1	Wdhd1	4492310	5150180	3179950	1684540	5188420	4903900	187483000	136061000	66514800	26771700	89773900	93055700	5738650	5577210	6123210	7484060	6621600	6393950	43912500	27724900	96392100	79838200	61647400	87609300
Q62384	Zinc finger protein ZPR1	Zpr1	29781600	33096300	35879900	33661300	27235500	30373100	18098300	17779100	17438700	14791700	38567800	23618100	37497800	25857200	26766600	24636300	23730400	22090600	32263900	30801100	33061100	22411900	44388100	38449100
O35969	Guanidinoacetate N-methyltransferase	Gamt	10143600	11564600	10329600	8277860	9715730	10631000	5440030	5182390	7864890	8435570	6223440	8858230	9391520	16579800	17181400	14163000	8504610	7520660	4242340	6260070	12008400	6746920	11480600	12367100
Q61704	Inter-alpha-trypsin inhibitor heavy chain H3	Itih3	16059300	15128600	11402900	13171600	12939100	14620100	58489200	40733100	26196000	24969600	4767060	9808510	5230310	3560220	5936760	5460140	10397200	10435800	3745340	1385010	3721950	1285710	9594310	10757700
Q91Z53	Glyoxylate reductase/hydroxypyruvate reductase	Grhpr	16807800	12280000	13242800	12222900	17675600	18950800	13288600	23816600	20320100	14895200	14759800	12961900	18502600	26632300	23467400	19553900	17522500	17754100	12383200	16704600	13298900	13151800	15482400	12357200
Q8K2V1	Serine/threonine-protein phosphatase 4 regulatory subunit 1	Ppp4r1	14227800	10123300	9764770	9777900	8752100	9711590	6015490	6620430	7247300	17073100	7474380	10294800	12562600	12152800	11629600	11369000	9379740	10525000	12058200	13795400	10540800	10720400	13826300	11553600
Q8BVG4	Dipeptidylptidase 9	Dpp9	11226600	12185300	13427400	12430900	7533390	12393300	13493100	8685070	22785300	21109500	11094300	8990710	15079100	12035100	16428700	18837200	22814100	21557300	8676260	11568500	12443500	10121800	15912200	13140400
Q9D6R2	Isocitrate dehydrogenase [NAD] subunit alpha, mitochondrial	Idh3a	113738000	110558000	136184000	123137000	113014000	125685000	173290000	199098000	190917000	172067000	112578000	116222000	74128100	88299500	107817000	91861600	112131000	140218000	53475200	53969600	99832600	92402000	87851500	86006500
Q5PSV9	Mediator of DNA damage checkpoint protein 1	Mdc1	10527000	8878110	8770010	8049120	10059500	10794900	5867080	6531270	10726700	10497300	4964370	5018850	15451400	8879090	8762160	8733860	5293660	5698690	9568600	6875780	7607610	9670570	8206570	5265030
Q3URQ0	Testis-expressed protein 10	Tex10	12910200	11278200	12440900	11419600	18299700	16602600	11416700	6833610	24249000	26894500	9190670	3926880	15657200	22458900	25756300	27021000	19026600	14289700	13664500	13475700	12580000	13228500	16475500	15978500
Q62095	ATP-dependent RNA helicase DDX3Y	Ddx3y
Q8K019	Bcl-2-associated transcription factor 1	Bclaf1	20822200	17412900	17129400	15948100	18080000	12383900	14258600	6967360	11928100	12815700	19550600	22345400	12461200	19118900	19338700	17665100	11253100	10137400	15063600	16810700	20930300	19916000	21504000	17912700
Q9WVJ3	Carboxypeptidase Q	Cpq	29316800	25765700	33920500	32490400	32893700	33428200	38395600	50443300	30257800	35800600	16857100	18203100	21752500	31748700	31347000	30765000	25520200	22950400	15265100	15353500	17213800	14166300	13229800	10333700
Q5SF07	Insulin-like growth factor 2 mRNA-binding protein 2	Igf2bp2	46656400	59949400	54215800	48770300	65161200	59282400	44057800	34963400	105790000	46211100	62534500	74989000	54285700	62018500	64943000	68190800	62465300	61744100	98129200	105056000	51722800	80382400	64057900	49170400
Q60668	Heterogeneous nuclear ribonucleoprotein D0	Hnrnpd	193171000	187980000	179024000	196584000	194634000	204932000	195267000	160893000	186759000	131483000	181045000	195111000	205386000	186448000	200871000	206876000	243628000	232437000	254130000	275156000	224882000	224264000	287611000	208164000
Q9Z0P5	Twinfilin-2	Twf2	27898000	34040100	40419000	40075500	34915400	44309900	27497400	52425100	25574800	29818200	28863000	30070500	25328500	46826900	49907100	47337400	44868400	44953700	33092700	29890900	23196000	46704400	71327500	43762800
Q99LC3	NADH dehydrogenase [ubiquinone] 1 alpha subcomplex subunit 10, mitochondrial	Ndufa10	21734800	21978900	30510000	25001500	20974700	17196800	14734100	20724400	49028300	49520200	14424500	14515800	31169900	20264100	22511900	25299100	15604400	25379900	19412200	19178500	21701300	28005600	16341000	24835000
Q8BGW1	Alpha-ketoglutarate-dependent dioxygenase FTO	Fto	17246800	19454100	15103100	15707000	18164600	17077800	25509900	17616900	28970800	31090700	20402100	28366700	28558300	19749000	16152100	13687500	13343900	10045200	32078200	34093600	18040600	12768100	22995300	15101900
Q61733	28S ribosomal protein S31, mitochondrial	Mrps31	43599100	35611100	35498100	32248500	9313080	38620800	7075000	13395900	19594900	13136700	5498370	5363460	42311300	36183800	46072900	59826400	47026300	46437500	114897000	119639000	20416400	6448760	7179490	18659000
P84091	AP-2 complex subunit mu	Ap2m1	53095800	49301000	54620800	55949000	48876400	43382200	32723100	51552300	60718700	55134300	31321100	35650800	56491500	66513500	41399300	42464100	44333400	43457400	81995400	70939300	44944900	52345200	51312300	74064600
Q91WJ8	Far upstream element-binding protein 1	Fubp1	38593300	36981700	40724600	42459500	40525900	45700800	43859700	40061600	91514500	62460000	56996100	52757300	49949600	50542500	52615200	50187400	39937100	43482800	45320900	38660500	58470600	42390400	50502000	46518100
P62880	Guanine nucleotide-binding protein G(I)/G(S)/G(T) subunit beta-2	Gnb2	58209400	49964100	74324600	77387100	85577700	74755400	59881100	97175000	82098400	83268400	50415200	46807500	35844000	80985000	78519200	68173300	65565900	75053500	66343100	62080700	47235800	57074200	66477900	66435400
Q6DFV1	Condensin-2 complex subunit G2	Ncapg2	12811300	14722500	11779000	12710700	9066970	12298100	3259280	2869640	12536900	11358100	7224800	6560080	15342200	16840500	12115100	10106700	6595950	6926730	25760900	24181300	11246900	15666600	16929600	20693600
P42669	Transcriptional activator protein Pur-alpha	Pura	13886100	14115400	16574900	16789300	21878900	22012200	12537900	15835400	30767400	35545000	17815700	17764200	14094900	13810700	16847200	15146100	16337900	16230700	9798900	13022100	23460400	20261900	19122500	17053400
Q9ES28	Rho guanine nucleotide exchange factor 7	Arhgef7	20711700	17628200	13152800	13647400	11386600	15283000	21597700	21222100	18465700	23138400	16840700	18125000	18750000	58688100	89908400	93387000	146876000	133204000	22603700	22618100	23506800	19654700	20885800	23339200
Q8BUV3	Gephyrin	Gphn	5216980	6394740	5569070	4038940	7480460	9121560	14436300	8771580	17331600	17701500	10752700	7417720	9203640	11330100	12902400	18011800	14936500	16876600	15539900	15557200	8120140	10952100	9205970	5723360
Q6ZWV3	60S ribosomal protein L10	Rpl10	316560000	303450000	293420000	252712000	257428000	312586000	152000000	278640000	401242000	354630000	269106000	408459000	356289000	269803000	328547000	312407000	299754000	320113000	325720000	357886000	368294000	294622000	261569000	232592000
P97384	Annexin A11	Anxa11	108522000	104588000	88286200	93295100	97681800	101958000	154653000	127270000	105166000	121746000	114010000	113667000	122431000	111333000	81309200	84040700	70493600	66479800	160021000	182864000	117622000	103092000	126155000	107391000
P70290	55 kDa erythrocyte membrane protein	Mpp1	31827400	31118600	36533000	34319100	36096300	34165500	20069200	21869400	18714800	14994100	31621500	34084000	34421600	28475100	24682400	21479400	23583000	20224300	43889900	47141400	42917000	34873800	41537400	32798800
Q99PG2	Opioid growth factor receptor	Ogfr	23834200	18002000	10627100	10323100	12763900	16958900	8220900	23137700	5407410	2952990	8102520	8957080	15561200	24421600	23374300	26173600	15893600	15948100	6431270	10255400	5649230	10274400	10089800	6776210
Q9DAR7	m7GpppX diphosphatase	Dcps	51096700	62090300	62776800	60171500	59365300	50490400	25595400	57614700	44028800	36828600	51988000	34259600	59160500	63941200	65809700	63354200	97948600	97575400	61104200	65786900	37430500	51590400	52347000	76931100
A2AKG8	Focadhesin	Focad	6781950	8470390	4508400	4671520	7172680	6676400	6980140	8862540	9444640	10998000	6975000	6842610	4717570	5916240	4308070	8510920	12265300	13386800	7435360	7774180	8166130	7056050	10731600	6763470
Q8C052	Microtubule-associated protein 1S	Map1s	30654700	37273500	47085500	36057900	41112600	41697300	25814800	27838900	17860900	34830900	26848600	32320200	54789900	49545000	47253400	48158100	36406700	38116600	46481200	45451900	36574000	34646800	36515800	39500900
P97363	Serine palmitoyltransferase 2	Sptlc2	12273300	12609400	12518900	10314100	8519630	11610100	15236800	12229100	18419000	19497000	14926200	15213700	11035200	9172590	10382100	10215600	7197000	5913420	7677540	11945700	17617500	13574500	8427070	9754220
Q8C5Q4	G-rich sequence factor 1	Grsf1	9712890	9835850	9740980	11485500	10358200	11485300	10934500	8094560	19256500	13285400	12070600	14779900	14105600	10453700	10234600	10142300	9361220	7908680	12895800	10948800	15242100	11867500	12240200	12259800
Q3TDD9	Protein phosphatase 1 regulatory subunit 21	Ppp1r21	5958930	6273080	5059110	6218480	6906230	6091660	6559040	8674260	9090160	9044000	4562420	6157990	5823390	11554700	7310750	11153700	5524340	7972660	9787660	12571700	8022490	6296040	10515500	6281490
A2A432	Cullin-4B	Cul4b	24756800	20164700	19291000	18837800	18656300	20026000	16978200	32163800	9199280	20859800	15989500	16911000	16376600	28872800	29706700	28832500	20281000	18901600	13489900	11403800	18054200	24620700	15690000	17546900
Q6PAR5	GTPase-activating protein and VPS9 domain-containing protein 1	Gapvd1	345089000	351671000	136898000	345927000	354615000	314714000	30348600	29175400	21795200	17166400	35623200	40214300	255931000	289840000	368824000	335908000	308907000	363359000	126176000	401250000	379375000	311151000	497974000	382273000
Q9QZM0	Ubiquilin-2	Ubqln2	56069500	39898800	27915600	39638300	42894700	48035300	4267980	56813700	8542640	18325300	12611700	26555400	36653400	66349500	57220400	55631400	51251400	58249300	75587100	63917400	34343700	44074900	62694200	41845300
Q9WUQ2	Prolactin regulatory element-binding protein	Preb	23705000	26547600	17808400	22382300	19034500	23583300	25243300	19039500	12516400	30499400	27624400	27342600	23558100	19054700	23184900	21264000	19786700	20978900	15853000	8339660	24386300	23175900	17024600	21559400
Q7TSI3	Serine/threonine-protein phosphatase 6 regulatory subunit 1	Ppp6r1	9335240	8325030	10563700	11210100	9437910	11669800	7601060	7915560	13603700	15016200	8197580	7925280	8525130	8886980	10157400	9424160	7347000	7417420	8745900	10406800	9650750	9510380	12332000	12676000
Q9DAW9	Calponin-3	Cnn3	108031000	153193000	121896000	114279000	110914000	103201000	146173000	119297000	279601000	220505000	140182000	134444000	133439000	87930100	96670600	96420200	91044000	87128100	139641000	145681000	112879000	126335000	131739000	109839000
Q921G7	Electron transfer flavoprotein-ubiquinone oxidoreductase, mitochondrial	Etfdh	27536000	26154800	32557700	39709100	32472000	30553000	25686400	25401300	21918700	21406200	25049500	24942200	29275500	32014600	27251900	27773200	30058200	32400000	26945600	23185100	24254700	25123900	22786700	29095200
G5E897	Protein O-glucosyltransferase 3	Poglut3	17267200	19887400	19726900	21604100	21336200	18137400	22851400	31307200	26277600	26612300	16775600	19648600	15935000	25488800	17421900	18503100	16204500	16316600	28264500	28213700	22007800	20223600	16858700	24301300
Q80UK8	Integrator complex subunit 2	Ints2	11950300	12053000	10082300	10714000	10617500	11827300	3356230	3904410	4621240	6034620	3946820	4328670	4250480	9333950	11161300	10058000	7094710	7059330	18387200	9342570	5791750	14430200	16947900	13786700
Q5SSZ5	Tensin-3	Tns3	20568300	21558600	16583900	19293900	18964500	15408500	8714120	7082360	13894400	12704200	18989000	18114400	19606700	15069100	14595900	14172100	13490600	12081500	27955000	30311700	24723400	22913000	24873600	21145200
Q8C854	Myelin expression factor 2	Myef2	33244900	31734200	37986000	36297400	39662400	40802000	37812100	31651700	55534900	62238400	39229200	35677900	35969400	37774700	43132700	40356400	42600000	39139200	50146800	56511700	35834900	39756600	39445100	35156600
Q9DBE8	Alpha-1,3/1,6-mannosyltransferase ALG2	Alg2	17475300	17658200	14417500	15846400	13893000	16708700	17363000	15221300	26901200	23898200	16463800	21715500	18312100	16913200	17274200	15064200	13045800	14081500	22094000	22213300	20039700	18734400	23104500	18846600
Q63844	Mitogen-activated protein kinase 3	Mapk3	31673500	30663300	31918000	31281900	31411500	27500400	15175500	31481400	9400290	12433400	10574100	14031400	29715100	43839600	43110000	41352100	36523400	36319900	27838400	11292600	14170400	28878100	24511900	31019200
Q6P2K6	Serine/threonine-protein phosphatase 4 regulatory subunit 3A	Ppp4r3a	24192800	22878500	18476100	17841500	23533000	24363600	4406320	21237200	18927100	16185400	20432000	21311300	21707900	29254700	25219500	27243300	21320700	23043100	18443000	16146500	20418600	26193900	22414600	25166300
O08759	Ubiquitin-protein ligase E3A	Ube3a	15610100	13791600	15429100	14610700	12758700	12840300	10457800	9264380	10690500	10582600	12477100	13484100	16158700	20594900	18316800	18455400	10492100	10660100	25975000	12712500	19140900	15217700	15628500	20548300
O08582	GTP-binding protein 1	Gtpbp1	18874200	17646900	16568000	15083900	16090100	16744900	17882300	26087900	26897400	39548700	24373800	23006000	31213400	31973600	21826500	20498600	15516700	15784500	40919600	42481500	28573800	25678100	18548200	30790600
Q8R2Y8	Peptidyl-tRNA hydrolase 2, mitochondrial	Ptrh2	38592100	34248600	31260000	33439000	31274600	27780800	29710800	22432700	22707700	22154000	31285000	29149600	31929700	21948900	30118200	32425100	24718100	23035900	51653800	39530700	36808600	43804500	56364100	24824700
P62827	GTP-binding nuclear protein Ran	Ran	244108000	238431000	176333000	190178000	189294000	136845000	191257000	90806200	239634000	132338000	324840000	255531000	108987000	258450000	272090000	313929000	427978000	424427000	133376000	217289000	286576000	270097000	244240000	194526000
Q3TIU4	2',5'-phosphodiesterase 12	Pde12	13845500	12939600	19273100	15452100	18415700	18853200	8098750	10528900	12590000	14407700	11421900	11366700	11222600	22570100	24197100	28087100	17666600	21686900	10973900	11748900	12123700	11130400	10199800	15171700
Q3TDN2	FAS-associated factor 2	Faf2	6826200	11785900	15896600	14774600	11261700	13167400	9051900	6286830	26380900	25131500	10230900	11003600	8503420	13386000	16176300	19688200	19634400	18449700	20416300	23310200	15840900	10329900	12024000	11031700
Q61166	Microtubule-associated protein RP/EB family member 1	Mapre1	27309200	16233600	20292100	20585100	21029700	28501000	8750240	14005000	21691100	15663400	8130540	10551700	22584800	26571800	39496200	45181300	33722600	38755800	14788700	17114000	15811600	18985800	17327200	19175200
Q6P9Q6	FK506-binding protein 15	Fkbp15	7181840	9408490	8183040	7327550	7136080	5915180	4500080	11598500	7303730	12573500	7953070	8208300	11433600	9933230	10148700	7865530	5852530	6063650	11824000	4050120	13445500	10813600	11102800	10539600
Q61210	Rho guanine nucleotide exchange factor 1	Arhgef1	67592200	73668700	64933800	66750300	73727800	81139800	56893300	45477100	31058600	31734200	69692000	70204500	107043000	64963300	66064500	62421800	50632500	48563100	85876100	91057000	84944300	76812000	102270000	92329400
Q791V5	Mitochondrial carrier homolog 2	Mtch2	61327500	31019200	24313700	26657700	24270300	27397300	15336900	54221600	40946400	36906200	29923500	31684400	27751400	49274000	51264500	54637500	46925700	53088200	45853600	53195400	39453700	17848800	28629700	38324300
P56546	C-terminal-binding protein 2	Ctbp2	57551800	56756600	52975700	52684200	52651800	55033800	52842200	51203400	31385400	27262300	66076600	63351700	54026600	58510200	65055300	65625000	47970200	50330600	44504500	36044300	80979600	65360100	50877400	50579000
P97313	DNA-dependent protein kinase catalytic subunit	Prkdc	2773830	3327650	6931750	4246860	4800840	7365190	3291530	3796400	6986610	3013040	1953280	2189570	2608560	7514200	3783230	4307100	2756600	2473160	3766980	4077050	3929980	5732580	3373790	1214000
Q9CZJ2	Heat shock 70 kDa protein 12B	Hspa12b	15533700	13663800	12277800	15743700	12736900	19569600	6829050	20105600	14036100	16854600	13810900	14112400	15520800	25244700	26265900	25000300	18757000	19310100	13975300	17285200	14198500	13420900	9303610	20001400
Q99K23	Ufm1-specific protease 2	Ufsp2	18000000	19178600	21994000	19714600	18298700	16093100	19301300	11857400	6981280	13871300	18537800	20015400	19241100	22312600	23964000	24502700	16118500	16789700	26005100	27700100	18203500	19761200	17045400	18322400
Q8CI51	PDZ and LIM domain protein 5	Pdlim5	47179800	52736000	36549100	37388400	34491700	41282100	49864800	50250200	59328500	51484600	69698000	64220500	56086600	49231700	43068000	36505600	29282900	26960500	69446900	46078400	60783400	49450200	36637000	50339200
Q9DCD2	Pre-mRNA-splicing factor SYF1	Xab2	9786740	8500760	8624600	8938990	9420820	12272100	8228330	17937900	13335900	16006200	6493060	7945400	11778900	16631600	17473500	17601600	12443500	13158600	14499200	15969400	9035540	13579500	14803000	10890500
P54729	NEDD8 ultimate buster 1	Nub1	8891400	11116100	6899990	9799930	13285400	7250080	9287250	11630600	17561900	15419900	7588920	10522000	13614800	16150600	16753200	16843100	12557200	9710030	12642500	8270870	11791900	12464400	8156770	7455900
Q8CEC6	Peptidylprolyl isomerase domain and WD repeat-containing protein 1	Ppwd1	13941300	22076400	16918200	17848500	17231400	16487700	17549900	10697900	12156900	13657400	14915900	16665700	16258600	18491100	13225400	13021900	8160670	8025250	25573900	29113800	15685100	23597800	18666000	21486100
Q91V61	Sideroflexin-3	Sfxn3	89298200	95967500	97644000	95832000	101760000	102989000	79817200	69984700	57225300	146431000	67226500	59067500	73022900	100741000	107017000	108155000	110806000	115295000	44521900	31150200	61695000	82388400	39545300	80256500
Q62234	Myomesin-1	Myom1	1587350	38852900	1512460	737707			3485640	5436870	437750	2989980	4261060	7353990	176028	754827	2198370	3722090	4761130	3007420	1410630	3189280	252139	462324	529878	564612
Q60634	Flotillin-2	Flot2	27001400	24551900	25715200	24239700	29016000	23789100	25851300	32265200	23521300	30781300	28404800	24612300	19098600	32105700	33756300	34105000	29431400	31891700	39568700	45693700	25814200	22252600	28507100	32633800
P52624	Uridine phosphorylase 1	Upp1	10190100	10063500	5101240	5578700	6719870	5604870	6234750	9696110	16562100	11667000	6365080	8392430	12012600	12426300	9566500	11285500	6919690	3463960	7924840	9916170	5748700	8453210	8198880	8488850
P49722	Proteasome subunit alpha type-2	Psma2	41219300	57359400	43123700	49980100	43266600	43907500	38107000	40279900	68058200	57910200	36892500	39626000	53627200	35547300	46166600	40340000	31232700	31284400	61553700	53944500	36230000	42336600	73214000	57883000
Q91WC3	Long-chain-fatty-acid--CoA ligase 6	Acsl6	10589700	11857900	6946930	6448270	10126700	9619340	5637390	4011610	11593500	10944000	7726710	8781110	12249600	15181000	12522900	12566900	13150500	11945100	18099000	21435500	7235250	8203010	9068290	8755480
Q9CQ65	S-methyl-5'-thioadenosine phosphorylase	Mtap	96261800	100094000	83527000	83857300	85983800	112191000	89939300	67833800	103726000	164818000	116938000	102000000	108286000	70213900	76959500	76479000	72119000	68325900	67736900	33241500	97285500	97741900	93115500	95142200
Q8C878	NEDD8-activating enzyme E1 catalytic subunit	Uba3	23336600	18331500	12951200	11407100	22235400	10519200	11968500	6453020	22628200	29770100	5630170	13511600	15318500	17437900	9859380	8580100	10044000	11799200	23527900	43648100	20235000	24681500	15897300	13186600
P97351	40S ribosomal protein S3a	Rps3a	81588000	73585300	96736900	58739800	60252000	56522300	109296000	147771000	298617000	219296000	79833600	87384400	87270300	197298000	195378000	213137000	203726000	190588000	108028000	105180000	95615600	86945900	90855600	82050000
Q60963	Platelet-activating factor acetylhydrolase	Pla2g7	18305300	15424700	19742200	15614100	24281900	20478400	11740800	31607400	20904400	21827800	26770600	15063800	14065000	34008100	23605300	26183900	29729800	32397400	45956200	45474300	7268460	15620600	14103100	16159700
P55937	Golgin subfamily A member 3	Golga3	4639700	4805240	6386120	6417420	4669900	5101680	9104770	5934870	6865260	8645310	6425030	3743320	7810980	8072670	8351130	7325580	4928840	5905760	5769970	5545440	6908530	6549130	6851830	6595270
Q9JHJ0	Tropomodulin-3	Tmod3	45564100	50445700	48299700	44417900	45349200	49300100	72248400	41637700	99354000	55421700	48408700	59299400	52351700	25041700	30983800	30693700	33641600	33324400	28808700	20741500	50603100	40720600	61379900	56969400
P84078	ADP-ribosylation factor 1	Arf1	461610	526618	398459	459268	418565	483224	1056040	653218	1615460	1490800	654115	473403	751051	312373	393853	385337	701892	577217	338696	355264	391570	350937	471050	388299
Q9Z0S1	3'(2'),5'-bisphosphate nucleotidase 1	Bpnt1	57243600	57438300	52624700	57804900	44130700	44586900	50691100	33124500	31450100	32740700	53557400	56781900	57348100	38023900	32092800	32679000	34748900	35055500	40830700	41875200	53792500	45750500	45523700	44310200
Q9ERG2	Striatin-3	Strn3	16477600	17787800	12949900	12472600	12998100	20504300	9082420	15103000	7865890	8087220	16258900	15585900	13534500	16118100	16792800	19242100	15346500	16998600	18303500	15338700	12660600	15844500	17225800	18005500
Q925I1	ATPase family AAA domain-containing protein 3	Atad3	88518500	94626600	93128400	88825800	78901800	93803600	117321000	66953800	132868000	137804000	67492700	72145400	88301200	85001200	167074000	167572000	152997000	174740000	151038000	147828000	122497000	136405000	90495400	71275600
Q9D4H1	Exocyst complex component 2	Exoc2	12881800	16381100	15103100	16273400	14631300	11132500	23563500	13326200	39742200	20232800	17893700	15190200	14502000	10196900	9747920	9467130	14389500	12089500	29957600	22002700	20842300	18008400	27152700	21383500
Q8K2L8	Trafficking protein particle complex subunit 12	Trappc12	19405900	16834400	17384200	18652600	18079100	21232700	11825300	18481900	14718700	11598300	11581600	12292300	18938500	22510600	24292200	23451200	20855600	21127800	17131200	12280000	10742400	13738300	13446300	16430700
O08795	Glucosidase 2 subunit beta	Prkcsh	15166400	13577900	17071100	11226900	12282700	11273200	13576500	14657200	24461200	23955000	9938820	9875040	13820000	8725840	9721760	9040340	15178000	19234300	13557000	13869400	10928800	18053700	11934800	13220500
P48999	Polyunsaturated fatty acid 5-lipoxygenase	Alox5	7213820	6339410	8042070	6375220	6912570	4931720	26277000	22402700	17367900	17485300	3255530	5624300	7737010	7779110	4212220	3705780	4785240	4603320	8206610	6324890	5409820	7687250	6760870	9506120
Q8R317	Ubiquilin-1	Ubqln1	4222790	4386400	10980000	9296340	9534670	10080800	3992980	3590740	12382200	6902120	2718250	3820630	1827040	9765100	12485700	12133700	11104300	10632900	4628300	4283670	2894560	8529990	1854190	4862930
Q9D0M0	Exosome complex exonuclease RRP42	Exosc7	16296500	22236000	18346000	17437000	12651300	13740400	14404500	14763600	25344200	29526900	13591900	16712300	18351900	17723600	18102000	16640200	19133100	17167800	15103900	20379100	14984000	16401000	13740000	17112100
Q60790	Ras GTPase-activating protein 3	Rasa3	7191300	6950330	8472320	8792840	8287780	6313580	7114010	6298970	9310800	10973200	5702370	9302150	7259000	6442340	4103800	4612780	3717990	4763930	6793470	7360850	7155470	7819050	10450600	8958340
Q8CGF7	Transcription elongation regulator 1	Tcerg1	53834800	62760000	50712900	50253200	49717600	46199300	50794600	58839700	67264700	70256700	71886700	71763900	57490600	50706300	53992000	53119300	43009500	43721100	39647000	39771100	73796300	66334900	36896100	52637400
Q8CHW4	Translation initiation factor eIF-2B subunit epsilon	Eif2b5	16292100	17229900	16304100	15653900	14312200	15297700	16272000	262616000	113864000	7035890	14341200	15341800	19671400	13087500	11323800	13310400	15026200	13485100	20241400	12500400	16961200	15279700	23132500	18236000
Q05BC3	Echinoderm microtubule-associated protein-like 1	Eml1	16418400	16915400	15742600	14882800	17302000	14525500	11440700	9554020	19471500	23054200	17538800	14065100	11467400	11265900	15341000	12903500	15813000	16361200	10140200	14555300	15626400	15424800	17992800	16261800
P98083	SHC-transforming protein 1	Shc1	8283200	5920220	4740070	5750510	6392900	10482000	3577300	6116310	8457250	10137400	5467000	2841270	7414540	11921000	15365700	14816400	9861170	11413300	3832260	4213200	6790400	4813800	5410410	5355770
Q810V0	U3 small nucleolar ribonucleoprotein protein MPP10	Mphosph10	21776400	22000000	26738400	27152800	23419000	22917700	18765700	12863200	20159500	21674200	19569500	24907500	21890000	24993900	16828300	20608700	18764700	13193200	34703500	33321300	27044900	25214500	29132500	24435700
Q60930	Voltage-dependent anion-selective channel protein 2	Vdac2	240825000	275443000	310275000	276362000	299835000	253003000	107611000	164961000	222188000	227516000	186391000	197920000	120278000	229630000	337918000	348457000	391345000	398790000	109640000	110117000	146031000	200687000	84626500	212220000
Q9CR68	Cytochrome b-c1 complex subunit Rieske, mitochondrial	Uqcrfs1	23652700	23779500	40392700	28160500	43074400	40920100	47804900	46387900	74547800	70151100	30430600	33915700	27021300	44344500	36857800	37167300	26575500	17174200	40827400	46697800	27155200	30083300	28339500	25847600
Q9CQG2	RNA N6-adenosine-methyltransferase METTL16	Mettl16	5589500	5624320	4930100	4956020	4038990	3643490	3517280	2690070	8216380	7645210	6270060	4094940	6546090	4539860	2352320	1980140	3157610	3749290	12926900	12707900	7691280	5592860	8979410	11159600
P24549	Aldehyde dehydrogenase 1A1	Aldh1a1	14156800	12238300	17794500	13090500	26886400	22762700	15205100	11594300	8866290	7951190	20279100	17359400	12377300	7267380	8271520	9950580	25828300	23641000	9784700	12259900	16094300	15808800	10714000	11549500
P60670	Nuclear protein localization protein 4 homolog	Nploc4	6670480	6600720	7377590	6788140	10145900	4202980	5746400	10399300	16035200	17753800	11995400	8320420	15624300	12418900	5368730	4450980	3241060	4932290	20017500	24018900	9372720	7203510	10652100	18081600
Q9CPR4	60S ribosomal protein L17	Rpl17	591777000	594830000	507509000	512268000	490958000	471260000	565353000	396745000	331843000	209560000	682521000	693471000	526031000	347107000	389643000	380146000	353261000	351531000	234575000	476134000	689827000	576983000	358586000	506217000
Q9Z1D1	Eukaryotic translation initiation factor 3 subunit G	Eif3g	23428100	27584600	18006100	23187200	30401300	23413000	18443200	17904100	63312500	56911900	16883000	23708400	13604100	28358800	31726500	30340100	37822200	33476100	27979200	26153800	30942300	29982200	34362900	26001000
P61205	ADP-ribosylation factor 3	Arf3	218878000	198112000	222790000	213017000	193451000	263235000	212866000	289791000	172856000	235100000	128841000	135600000	172698000	347060000	426971000	454605000	423412000	416815000	210375000	197528000	174543000	161121000	194287000	206463000
O88532	Zinc finger RNA-binding protein	Zfr	9414120	9732550	11647900	10919100	10569500	10737100	4939870	6662480	29999900	38124600	4201760	3313190	11694800	11420100	12974000	12955400	7722210	8505130	5824380	3789360	3577730	7540310	7442710	8743380
Q9WU79	Proline dehydrogenase 1, mitochondrial	Prodh	27054000	29976100	26225100	26413800	26708800	26388400	26417200	22622800	9561500	12022800	43120300	30933300	33993400	22614100	25442400	24381000	17071100	16338700	15980600	19520000	25732400	27488000	22912800	22257500
Q8BY71	Histone acetyltransferase type B catalytic subunit	Hat1	23278700	20985900	24456100	25761500	21752100	24619100	5695390	13620600	20123300	21788900	22640300	18665200	15997900	101255000	116739000	25609300	25282000	22474500	18666800	16649100	16620100	21335300	28027400	20105100
Q8BU03	Periodic tryptophan protein 2 homolog	Pwp2	14226300	13492100	14190200	11621800	17392600	14973700	15694600	13845600	21644600	23857200	14660700	12776000	19277000	19723600	13219900	12140200	14068100	11367300	32772100	36540200	14155700	12397200	24727000	18836200
P53994	Ras-related protein Rab-2A	Rab2a	116760000	119272000	101401000	99711600	113746000	109654000	112396000	95156800	90056500	55267400	105578000	107779000	110366000	92253200	94329700	99447100	93179600	108531000	92146200	77720300	103617000	111359000	119585000	125299000
P70318	Nucleolysin TIAR	Tial1	19300900	22425800	16171300	18136400	14443700	16447900	23430700	19176300	20514400	27983700	28350100	26063500	27059400	14379200	17134600	18438600	14219600	11883900	24412200	26334200	29255200	21315300	29559800	22133800
P29391	Ferritin light chain 1	Ftl1	338360000	331819000	472104000	457243000	307405000	321857000	1371060000	1045060000	472845000	315667000	808688000	850443000	449629000	294980000	264524000	254392000	218835000	222355000	323553000	324287000	675933000	601232000	467943000	485592000
P35278	Ras-related protein Rab-5C	Rab5c	29323000	20482400	30245900	30846100	32998400	28885900	12448100	47187100	34659000	57226300	22105000	17889400	30533500	76472400	88350800	95409200	98322300	102660000	30358200	18464600	27880200	20883600	22371000	19976800
Q60866	Phosphotriesterase-related protein	Pter	11786300	11742700	10008200	9606580	12285500	10799900	14948700	13048200	11005500	11141800	13314800	11982400	12716500	7041700	7846890	6692790	6063870	5361180	13092300	14473000	12604000	12188600	13716400	11772700
Q02819	Nucleobindin-1	Nucb1	27306800	20348400	20917700	25286600	27269400	23055900	28820000	14083000	27561700	25014600	21636900	20754500	16620200	23642800	26311300	27113400	24792800	23639800	22323600	25854500	19047000	21799500	30396900	28159200
P97386	DNA ligase 3	Lig3	24765300	13892000	9693500	8929340	7471600	13493500	8939330	19206100	14910400	14748700	9321580	9346800	18950000	29183100	23809900	28022400	18369000	21270300	20778400	25734800	9550140	24525700	18300000	17905500
Q8K3H0	DCC-interacting protein 13-alpha	Appl1	5815490	7089410	4280630	5212180	6119640	4398200	7300280	4699690	5899120	8092120	6410610	6318080	6661160	5781830	3953370	5050100	3940200	4063880	11146400	12349100	9206860	6949280	8133320	6549890
Q62203	Splicing factor 3A subunit 2	Sf3a2	17235400	17744000	15783400	17446400	16711200	16201900	32205200	22640400	38357900	34843600	22984000	23265800	20871700	8537620	14586500	12913000	13310400	8242760	21125000	23346100	22058400	19161000	21937900	21301400
P35505	Fumarylacetoacetase	Fah	20694200	17316300	17108000	21830100	16171200	17297800	16728900	18164900	28569300	19707400	18948700	18430500	27008100	17879800	15036300	18080900	13727400	12260800	25338400	25187200	16669100	19313500	25375100	28971000
Q3UMR5	Calcium uniporter protein, mitochondrial	Mcu	9894160	10703600	14589000	13146000	9797900	8569120	10240700	7854010	22732300	23520300	5796340	6582370	8895000	16010200	16217300	18069100	35986000	33919900	8991060	10323500	6637080	9799320	9012060	8910990
Q68FH4	N-acetylgalactosamine kinase	Galk2	8203050	10471100	10744400	9255500	11138100	14360300	10050500	7325200	12978000	12699000	10135600	14872500	13537200	23786900	24504800	27114900	19052000	17736800	10753300	12290200	9683380	8919070	10727300	7049950
P97298	Pigment epithelium-derived factor	Serpinf1	75910800	71059700	66955800	72642000	65444400	68617400	124438000	103045000	173531000	212286000	113928000	118723000	80129000	55876400	55309300	51560200	53306300	56217700	52754000	41719500	64090200	65843300	56639300	59448500
Q9Z0H1	WD repeat-containing protein 46	Wdr46	19779800	15748300	19855600	21424400	15990000	11049600	19109900	15043000	31654100	36850500	22421700	26160700	20189800	20521100	20066100	24731200	26534000	20435800	20736200	13616900	28771200	26398300	19140200	17539700
O55135	Eukaryotic translation initiation factor 6	Eif6	24607800	26914800	37120200	23415600	43802400	40099900	32229900	34456500	72848200	75049100	29758100	27574300	26197900	44967000	37285400	24199800	33196100	32467600	47252200	48051300	26151300	28010500	31901100	37432700
O55222	Integrin-linked protein kinase	Ilk	24506600	26480200	34779800	35678800	31984100	33471700	23853300	18116000	30585000	37164400	21612100	16257700	24589600	59208200	36388900	34475600	34155800	27760300	66950700	73283100	33666300	34932600	39191900	24777700
Q8BH60	Golgi-associated PDZ and coiled-coil motif-containing protein	Gopc	4171730	4064250	5295530	3400040	3976410	4258220	7747920	6268390	15139400	13865400	6539260	6621920	4736850	6553480	7183320	7308730	8524950	7426770	4698340	5952660	5828310	5681650	6377720	4464650
Q8CHI8	E1A-binding protein p400	Ep400	4172570	2645660	1384860	1419660	2843360	1254220	3964670	1813600	5544500	8856170	2182880	3174480	4169710	4848920	3850950	2740230	1244650	866180	4400630	4517620	4106280	3364710	2966010	2530880
Q61553	Fascin	Fscn1	42789700	20489800	45897600	29822800	53964400	59458100	24883900	70946400	22564200	19501700	29872100	28399700	16245500	47267900	61830100	60829600	57615900	57037300	30117800	36410500	25003000	28908500	37063400	35060700
Q8VCY6	U3 small nucleolar RNA-associated protein 6 homolog	Utp6	30909000	35325800	26953900	27091200	24274000	26831000	37148000	26605700	49288300	42257500	33846400	32914900	38641400	29706800	33061300	28485400	19656800	21973600	26344100	24375700	33591900	33888000	32008500	36477900
Q9Z0R6	Intersectin-2	Itsn2	10088700	10324700	8561630	9179530	8612880	8725460	5784510	6264970	8163460	8193810	4546260	4456890	10661300	11409200	10329800	9963260	9123830	7016100	9862790	8429600	7151520	9112010	9732340	9373200
O88712	C-terminal-binding protein 1	Ctbp1	72153600	75548900	70759100	70203500	65184400	67744500	75664700	73573400	21043700	122399000	91142700	92856700	86301900	65667000	72967600	68106300	55902500	57735300	20392900	69165500	112891000	97634200	71463500	69002300
Q80UM3	N-alpha-acetyltransferase 15, NatA auxiliary subunit	Naa15	29163000	33618800	37647600	32700100	28330800	29639800	26220800	26611400	38259400	45617200	39578600	32084100	29486700	40670700	43370400	46087600	36685600	36052000	34351700	35508800	38571600	29464100	37883900	29989400
Q5EG47	5'-AMP-activated protein kinase catalytic subunit alpha-1	Prkaa1	22609300	10467700	21049200	17659500	21250900	20560500	17078200	7406530	19482400	12853500	14990900	14001400	32640600	24264000	27425100	27195500	15794700	19754200	15493200	13177300	28129300	13363800	10726700	12087100
Q61205	Platelet-activating factor acetylhydrolase IB subunit alpha1	Pafah1b3	65039200	66997100	58244600	56914200	55207700	54394600	60107000	46483200	12845100	21374400	48748600	47550000	30743700	41088400	43890600	44600400	37788500	37255600	70133400	61262700	36002100	55977500	78075100	62902400
Q8CGZ0	Calcium homeostasis endoplasmic reticulum protein	Cherp	8104250	8996030	8012300	8560180	8364500	11892000	10747000	7515390	6431560	7020080	2948710	4640990	8500800	10498800	13670500	13595000	11797100	11415300	4675180	5913450	4429590	11376800	5664960	10601000
Q91ZJ5	UTP--glucose-1-phosphate uridylyltransferase	Ugp2	19723000	23688900	34756200	37889100	32520100	29203000	22058600	24772700	26574300	30537400	15320000	16742400	17678900	41412000	48644200	35805600	26910300	27164100	22513500	23083700	12844000	26052900	23757500	32287900
Q8R010	Aminoacyl tRNA synthase complex-interacting multifunctional protein 2	Aimp2	31054800	32166200	30721800	30270500	26440800	33272900	41722100	22686900	70870900	75074500	33869300	32351800	35018700	38132000	41078900	40057600	34545900	39255300	35704900	36628500	36215900	28521800	37935500	34888500
Q8CCF0	U4/U6 small nuclear ribonucleoprotein Prp31	Prpf31	61304100	57885100	55359100	52064800	49955400	51869400	54704500	44294000	48808500	81231500	68789600	71465300	60154000	44467900	45045700	47318200	35066400	33674700	76316500	80836800	74232500	68613800	82924400	75919300
Q80Y81	Zinc phosphodiesterase ELAC protein 2	Elac2	53276200	52921900	43336100	48051900	49297100	57723800	17210600	51699100	8169650	14855100	23360200	21700700	64276200	38964200	44482700	45707600	48172500	50037000	78338100	33338300	26152800	69195000	51808400	55714100
Q689Z5	Protein strawberry notch homolog 1	Sbno1	12345300	8689620	11425200	10619500	7784990	8593580	12606400	7014020	12497500	9957090	9530220	10875600	11033400	7622200	9405000	10182100	5350760	6730740	11860100	13283100	13340200	12487200	15989200	12853500
Q9DCA5	Ribosome biogenesis protein BRX1 homolog	Brix1	52151500	33972600	55686000	46015300	39533600	52844200	21535800	52539600	19471700	24193800	24738100	18877400	21963800	55972800	57907000	60108200	43828800	48201900	57835200	15883000	23882400	32921200	43393800	57719800
Q3UM29	Conserved oligomeric Golgi complex subunit 7	Cog7	20962400	18749100	15600600	13656800	12973300	14885200	9019580	11398300	11759300	24003400	10760200	10912200	13235900	17407600	18570600	12180800	9233060	13286200	9926910	8864080	13335000	12800300	9861520	16296600
Q91WU5	Arsenite methyltransferase	As3mt	26444100	27680000	29624900	30394400	30595600	24029700	16311600	14897200	38047100	22315200	18568900	16864400	15528700	31728200	31184600	29700300	30703000	32147300	16978000	23891700	24821700	26630900	24000900	29720700
Q8R502	Volume-regulated anion channel subunit LRRC8C	Lrrc8c	5881600	5889810	5680820	3451710	2405160	6270500	3067010	7014460	4521500	6561370	4293350	4219520	3062220	4367190	5111160	4264160	5250590	4779920	5442570	6377180	6649950	6002930	3555360	3940260
P22315	Ferrochelatase, mitochondrial	Fech	30890500	29380500	30406200	33659700	33484200	38685500	21569500	21905700	12895800	13893100	26369300	23426200	33074400	33038600	27882500	25290800	25341500	26882600	30348200	31010900	26713100	25668000	26871000	24621900
P51432	1-phosphatidylinositol 4,5-bisphosphate phosphodiesterase beta-3	Plcb3	29374100	30606900	27984300	30672700	27500800	29614800	13074100	13604600	20049600	16387200	13317500	14359700	25406600	21167300	26772500	26815300	23722000	26054400	34889900	29923200	23339600	31092200	36427300	31327200
Q9JII6	Aldo-keto reductase family 1 member A1	Akr1a1	94803400	95333500	90195500	91492200	97837000	100493000	87413800	75768300	26437100	23121000	79306000	70503400	107077000	134031000	109576000	107958000	76021100	71484500	126677000	137125000	84535100	91033200	114735000	98495800
P63158	High mobility group protein B1	Hmgb1	171401000	188828000	289379000	238600000	324364000	281502000	301108000	287301000	423803000	368399000	321487000	298728000	67438000	71419900	109659000	105185000	318020000	313608000	121882000	130775000	232851000	224281000	163536000	128041000
Q3TCH7	Cullin-4A	Cul4a	8355240	7298670	5684180	7210810	5721560	7721770	5541790	5654360	8431390	12350800	6219480	6648280	7159950	5490980	6944070	6776330	5671710	4998830	5338480	4810520	5832320	5470750	7717060	4298910
Q91W50	Cold shock domain-containing protein E1	Csde1	54986700	54095300	56704700	56788300	54112200	57727700	38342400	42063600	55820800	51562900	49937600	48638200	59108800	63294800	58965400	60854300	53829500	51176600	62834800	70640500	55666100	53219500	60469300	57514500
Q9DC23	DnaJ homolog subfamily C member 10	Dnajc10	26196600	25230600	20002200	19556800	20218500	20833900	21877400	15364000	12185700	29475000	27267100	26549800	23219300	17094300	19868300	17995800	15726600	14461600	26235900	26370600	27654900	24637700	19634400	15787600
Q9CZX0	Elongator complex protein 3	Elp3	70004700	63917400	61818600	61429600	56099500	62492800	68387100	63617800	24533900	19648400	77356900	77088800	73481900	55571500	53566900	48835700	41355500	41800200	80715600	85135200	77750000	62989300	77442100	66398600
Q7TMR0	Lysosomal Pro-X carboxypeptidase	Prcp	17382600	10206500	14803500	9293410	8773560	13423500	10621100	24070200	11260100	8065780	12777100	19055200	16888300	17317100	17089900	15995000	10726200	12745900	10607600	3677030	6332860	12177900	14286600	15612600
P51410	60S ribosomal protein L9	Rpl9	271458000	187674000	175095000	217347000	186607000	320675000	172645000	376188000	406024000	403963000	192416000	188611000	208389000	421683000	325512000	275997000	230593000	260597000	418893000	472936000	166930000	208346000	236050000	295575000
Q80VA0	N-acetylgalactosaminyltransferase 7	Galnt7	23815700	29354700	24580300	24176600	18988700	23784000	24710300	36637600	25874500	26557900	23088800	22761400	24691300	26938800	31492600	35924100	36442900	35824100	22667700	25491300	22812800	26964200	26567800	27236100
P70698	CTP synthase 1	Ctps1	66348700	60088100	58374100	52632100	51744200	52264300	29900000	46328000	27658200	37519900	42908500	42498700	61580100	48573700	51884900	54102700	47257800	49246800	38661800	18905400	55291500	57654000	46214700	58673200
Q8VC30	Triokinase/FMN cyclase	Tkfc	12288600	10765500	13635400	11830400	15868900	13257000	9104540	9424490	9773190	9062150	9524990	7363090	13973400	13508500	14972800	15897200	11223600	12014400	9132290	3587360	10795200	10792600	9979950	10460800
Q8VDP3	[F-actin]-monooxygenase MICAL1	Mical1	25030400	20706100	19131000	21223500	20525100	19670400	17542600	15303500	17582800	18428000	16414400	16579400	19463400	17178400	18280100	22059000	13647100	14164800	28594000	19483600	21551700	23909800	24648300	23133600
Q3UPH1	Protein PRRC1	Prrc1	14598300	11809400	12006900	8626080	7815990	8952830	12981900	16348700	32121000	31160800	15000100	8482460	11672100	9827290	8411920	53354100	7975630	9026380	14511800	18788400	9576980	7911240	11773000	9695920
Q8VEM8	Phosphate carrier protein, mitochondrial	Slc25a3	203816000	246239000	194901000	215019000	196140000	172492000	257990000	192717000	160966000	113543000	215149000	238156000	260747000	122177000	153580000	142526000	137922000	120505000	232018000	260716000	248596000	205663000	264047000	218031000
P62264	40S ribosomal protein S14	Rps14	201584000	98216100	115582000	97717700	82905800	157876000	29587000	181220000	90561900	85409700	50970500	58693500	70366600	168182000	192035000	220007000	198821000	207464000	110532000	64825200	56638300	69966800	150306000	127723000
Q60759	Glutaryl-CoA dehydrogenase, mitochondrial	Gcdh	3262890	8007900	4133700	6461300	6823660	6700780	6601570	5781160	5942120	8246440	4818980	5245320	899383	6858730	7135530	6407290	2769390	4512630	3112210	2908800	5468640	4170920	2975940	4963120
Q9D7N9	Adipocyte plasma membrane-associated protein	Apmap	13183200	10388000	12013900	10880300	11466200	13114500	10433500	21853200	19067200	23748400	4963300	15753000	10107500	12110200	10814100	11616800	11539800	10482500	7237470	4225200	5884630	6905070	17567800	13173600
Q91V76	Ester hydrolase C11orf54 homolog	1 SV	5246780	10945700	5027840	6384890	7323260	5649870	3728070	4833930	14683900	16046800	6734290	4347490	10799100	7271090	10881700	12747000	15748300	18586900	6301050	5866100	7841560	4794770	11723500	8014090
P14901	Heme oxygenase 1	Hmox1	40764900	38378600	64102800	66961900	34458600	35231700	123467000	96987900	57366300	59018300	72289600	68614700	51605200	29615300	24353900	24907600	20064200	21194900	31279100	32735900	65804100	59567300	66682700	46431300
Q9JHK5	Pleckstrin	Plek	19615400	13949900	18063800	18876100	17773700	17257800	24665300	26034400	10161900	6922820	20582100	15899000	32811000	19718700	12960500	13427300	9813600	11313200	23642400	12397600	20454700	17893400	15076400	19059800
Q3UMY5	Echinoderm microtubule-associated protein-like 4	Eml4	51696400	48771600	27300900	45977700	44862300	46086700	54110200	35870500	22164300	9278050	57743100	59905700	58676300	39519300	43648200	44031100	42510600	42748400	38226900	11185900	56491000	46879600	50979700	54559600
Q9Z2I9	Succinate--CoA ligase [ADP-forming] subunit beta, mitochondrial	Sucla2	24244500	22275100	24192100	21663500	21925400	26061800	20097600	23750400	18091500	33050400	23875500	26443500	33130900	36706900	28969800	30395300	29542600	34515200	40373000	38537000	24759200	25469000	33129600	24455100
Q91YW3	DnaJ homolog subfamily C member 3	Dnajc3	10878500	9734320	11927200	9926340	10977500	11050300	7171190	15720900	10531400	8811600	5011430	5697400	9458910	16263000	17522700	18006400	13360800	13561900	4420630	2330010	5089090	7762310	8849820	8074980
Q60953	Protein PML	Pml	8623640	10232400	9554740	8937160	8763760	9143690	9202850	8656690	14365100	18173900	15880100	15128000	11748700	15220300	14537000	14412400	10355300	9979310	15647700	10913500	10378300	10440500	14689200	10868500
Q922Y1	UBX domain-containing protein 1	Ubxn1	15731200	15954300	12473400	12778400	17211700	16506600	11330600	8887500	21678400	20382700	15089200	17748400	23556000	18446100	14112000	16857900	24485800	26733000	18868800	21729900	18585500	15914300	14507300	20653100
O88587	Catechol O-methyltransferase	Comt	22930600	18620100	14325700	13385000	18220800	19806400	29382100	13262300	34198200	33532600	19181300	18531500	23145000	17180200	23469200	22686200	23546600	25944300	14942300	20578400	22409100	24415800	22152300	15261000
Q9CQ60	6-phosphogluconolactonase	Pgls	15348300	14600700	16092900	15290900	18118200	22299100	14106000	13217900	24741000	22236100	9111010	11723800	16258100	22847300	24138600	25676300	22150400	22643000	21327800	23029300	14140200	20842000	24470800	19301800
Q3TBW2	39S ribosomal protein L10, mitochondrial	Mrpl10	14699600	17076600	15858300	14967300	13649400	12931800	14235400	9268600	18012500	12900100	14907100	15023700	18031300	10657900	12292600	11848500	8883010	7979270	16936600	13933800	19094000	16913600	20400200	16602700
Q8VCF0	Mitochondrial antiviral-signaling protein	Mavs	6707060	5918660	4490700	5430530	6838910	8461430	4196250	2766300	10218300	10498300	3947390	4782910	9093630	3617360	5042860	4476610	4310790	5433150	7375640	6140520	5813740	8836470	9666100	6563770
P36916	Guanine nucleotide-binding protein-like 1	Gnl1	27216100	27315200	22786600	19853200	24306800	26203000	6674570	12392000	15471100	15641600	14492800	17784400	38885800	29384200	35387600	37555200	28644900	24858100	25553900	34242600	29786500	29302400	28221600	14743700
Q9ERA6	Tuftelin-interacting protein 11	Tfip11	9573520	7251450	4466490	7047880	6541240	8386340	3938480	9471510	16647500	16015000	3654680	5716150	6518300	13306500	13226400	14569700	11863100	12266100	5779760	7582890	8874260	4977640	7683920	6509350
Q9R1P1	Proteasome subunit beta type-3	Psmb3	81694200	90809000	114906000	117997000	93535200	92268400	133034000	102605000	79084600	147107000	125531000	123046000	136247000	81542800	77619800	63058900	70132000	71016900	94271500	86980400	132203000	113225000	62388600	121203000
Q60767	Lymphocyte antigen 75	Ly75	1394440	2909430	3760520	3992450	3437610	2740240	4304660	2691830	2718710	2365660	1999410	1434310	5997320	2888610	3620420	2518460	2321090	1839920	1245360	1628600	1463020	1540720	1350740	1197690
Q80W47	WD repeat domain phosphoinositide-interacting protein 2	Wipi2	10121200	11378000	10963800	10269400	11354300	11755000	10105200	4492350	7465750	7457310	11230300	9734540	18869200	10028700	11191600	10419200	6128600	9398200	12701400	12335200	11360800	12511900	15556300	15057400
P97465	Docking protein 1	Dok1	4159270	4518490	3730560	3757790	3275200	3718300	3401490	2413830	9303700	8464520	4312940	3748270	5553400	6486880	6086350	7038020	5814920	6319860	5066250	7429280	5417140	3937810	7214770	7534910
Q91WQ3	Tyrosine--tRNA ligase, cytoplasmic	Yars1	36189700	32672700	32216000	32525000	28610200	29197300	8800780	23155200	20609300	21100000	18622500	13924200	25507100	23175200	35840400	37912200	36094900	32971200	25690800	11201900	21131700	36331400	26468700	32978200
P45952	Medium-chain specific acyl-CoA dehydrogenase, mitochondrial	Acadm	80647400	82172400	99243700	103427000	99607900	103942000	67450500	62884400	43224200	36931000	89004300	89848700	103052000	94775400	96346900	95056100	86255000	84929200	92598700	94006100	94325600	86341700	109508000	104614000
Q3V1L4	Cytosolic purine 5'-nucleotidase	Nt5c2	5331180	6171370	9276060	5774090	6379250	6669060	16176600	18306000	37952700	39469300	20938900	22409100	7338240	11171500	7138470	5443980	8177180	7956950	6081770	16266900	13660900	14176900	16571100	14368300
Q4LDD4	Arf-GAP with Rho-GAP domain, ANK repeat and PH domain-containing protein 1	Arap1	10734300	10800600	11535900	9926470	10368500	11404200	8606950	9448180	1306800	12717900	10313600	11000100	11707900	11861800	15469900	15483800	8317470	12437300	6956340	3832060	11684600	9730680	11316500	9162870
P0DOV2	Interferon-activable protein 204	Ifi204	3498690	3348610	2921590	3285540	2665260	2215480	3740020	5002050	6843500	7648950	3855840	2997000	6990150	5879880	6010170	5585110	1666890	2363830	6126580	6733910	4138110	3804590	3914280	5892430
P62918	60S ribosomal protein L8	Rpl8	49769900	58834900	61425600	36863200	39649800	43603100	33146500	42366700	52285000	82678600	36679600	25565700	86440400	26096600	54439500	47244000	33417200	54837400	34173900	34500400	38877600	21356800	30550700	24174000
P68181	cAMP-dependent protein kinase catalytic subunit beta	Prkacb	11388800	9728240	11480700	9214320	12480700	7570420	14020100	16229400	16239400	39457100	8830220	24542400	13522500	27632200	37100600	46072100	41731100	42040400	14884200	10320200	8274170	10629700	17311500	14827400
Q8R2M2	Deoxynucleotidyltransferase terminal-interacting protein 2	Dnttip2	64962300	71472200	69221200	76623200	75011300	67730000	154923000	120466000	19150500	25807900	83293500	82664900	53140300	36162100	41758500	40550300	55499800	48625300	61472200	62904100	76769100	68064400	69573800	57063000
Q5SSH7	Zinc finger ZZ-type and EF-hand domain-containing protein 1	Zzef1	2417400	3012770	2727510	2455110	4191290	2828990	6058000	6260600	5811940	6626170	6516070	5352600	12090700	3468430	5850950	1930120	2082880	4692500	8454980	8358160	2128460	2999000	4098490	9053070
P47962	60S ribosomal protein L5	Rpl5	142369000	57339400	99917800	69616300	61858100	114925000	72553300	156387000	127858000	121772000	97179600	67234700	123668000	135234000	130049000	144007000	176030000	173445000	108054000	74547700	89507700	66702700	74579400	68645400
Q8BJW5	Nucleolar protein 11	Nol11	19900000	19929600	22429700	20916200	20013000	22172500	21725700	15306500	22282300	18478300	20633900	20444700	23399800	17460200	20267000	20389500	20279200	19874500	18063000	11487900	21721200	22036800	19147100	23040700
P19783	Cytochrome c oxidase subunit 4 isoform 1, mitochondrial	Cox4i1	174417000	160747000	163219000	178841000	154893000	143743000	111128000	86188300	96809900	75495000	165336000	193057000	135805000	118172000	139079000	143494000	174361000	171151000	150407000	173417000	148073000	119767000	145210000	139406000
Q8VEE4	Replication protein A 70 kDa DNA-binding subunit	Rpa1	35909500	39843200	34454000	40379500	38555700	44614400	38758100	26122500	33131900	39717900	49366100	46125300	62412800	41428000	39421900	40355300	28980600	32041400	47454800	43363900	49888300	45640600	58207400	58556000
A6H8H2	DENN domain-containing protein 4C	Dennd4c	21991100	24402700	36021400	33435800	39980100	34097900	8822310	9152670	10123900	8439180	11078500	13445200	18816600	12309600	16344500	15936200	37880400	40415500	7227750	7106520	28360200	27900600	5648360	14220900
Q00623	Apolipoprotein A-I	Apoa1	228624000	199264000	263296000	290475000	328936000	330291000	155854000	479492000	141986000	167612000	105221000	104746000	66022100	96216800	166760000	158274000	392157000	405704000	55971000	48697500	86882000	137185000	106024000	136097000
Q80YD1	ATP-dependent RNA helicase SUPV3L1, mitochondrial	Supv3l1	17313300	14870300	16411200	15094500	15538700	16376900	8976280	9540340	5582420	6426540	8675670	14446100	14045600	20819200	17014200	18105600	8573860	11197400	16656600	13284800	15058600	15840000	17079400	12389500
Q3TC93	HCLS1-binding protein 3	Hs1bp3	14913700	15959400	8070810	14187800	13504600	16416300	6108660	12561400	12481500	14421700	15048400	12670400	15282500	15403500	22064000	19808400	18706800	18225400	18329200	20747800	17821000	16679100	26154900	18003400
Q9WV92	Band 4.1-like protein 3	Epb41l3	6789730	5639360	6942090	6598700	5264460	4672520	5576340	10481000	15217000	10909200	10572700	7700180	5537420	9531410	12127800	13279600	8050200	7197500	4842320	7134140	7226980	6053800	8146940	7345580
Q6NZF1	Zinc finger CCCH domain-containing protein 11A	Zc3h11a	15679500	13192400	9109170	10117300	5182560	15967000	7708520	2615600	4435370	4335400	13305900	1240900	18606500	16382700	19656700	10258600	9990910	6549920	6742050	4787690	5914020	9181730	11082900	12793500
Q9D7N3	28S ribosomal protein S9, mitochondrial	Mrps9	23660300	17281100	18119600	16213400	15999800	22534500	10756500	14208900	7507430	9405960	5442130	8138060	19560500	20772800	21189000	17001600	11338900	15590200	22162100	22557300	24266900	7494940	12610400	15266700
Q9D024	PAT complex subunit CCDC47	Ccdc47	17227200	16041500	18110200	18228200	15290900	17409600	29719100	23354200	45804300	46668400	23231100	22142700	18916700	16908900	16502900	17866800	17963300	17161500	24116700	25721900	21522200	19646300	21897200	20699400
Q99K70	Ras-related GTP-binding protein C	Rragc	32004700	16554200	33397700	28824600	13364300	13060900	26888800	22021900	16553500	23528700	14149700	13592700	23881500	34195200	36652400	36028200	19400700	17503100	12657300	15835000	13406800	11012500	16335800	17672400
O09165	Calsequestrin-1	Casq1	13868500	13577600	4653840	4444670	7794190	6714790	55117200	42882600	5421900	2143610	144488000	144017000	16949700	19959500	7080980	12314800	934306		22216800	29533500	15988900	21079400	3142480	3557490
Q9Z2H5	Band 4.1-like protein 1	Epb41l1	12394700	13422600	12165800	11573000	9405480	10386100	3637590	5899020	6443480	7693090	6566070	5709770	7454520	14881800	15535300	17104400	13715400	13607300	10410600	9871950	14267000	10845900	11744600	9453790
Q922V4	Pleiotropic regulator 1	Plrg1	37646900	37927900	27062200	32547000	31189900	29620700	27382000	20728600	15194000	13934500	38582200	31238400	51207200	34749800	31880600	35159500	29528100	29619800	42246100	42148800	51717700	46597900	46432900	43057600
Q8CD92	Tetratricopeptide repeat protein 27	Ttc27	27226200	29178900	28197900	25744200	23422800	24027400	22283500	19389800	14369400	19187800	35079600	33936700	33197200	25735200	24592700	25672100	15510900	16580700	34645900	37889300	35215400	32518100	37584900	33029800
P47757	F-actin-capping protein subunit beta	Capzb	49971500	47043400	44343500	47600800	49628500	43274300	65355600	51651600	89828700	74660500	40105600	41747000	35516100	40122400	41663500	41795300	51020700	49762800	39736100	43699500	36074300	34624000	55219200	55814100
P28867	Protein kinase C delta type	Prkcd	18180900	16102800	15958200	16188900	10322800	10880100	13407300	16653100	12936900	9040590	12399500	10754600	16183400	25725500	26488800	26753700	16775100	17221200	13017400	13477400	13315400	17380800	20546600	20571800
O08784	Treacle protein	Tcof1	10336400	7896740	10230700	10376400	9317740	9102220	5299390	9396820	24114800	21280900	10756800	8318870	9091900	16520000	11670200	11692500	18657400	18585400	18005100	19964000	8473060	10766700	12741500	13158200
Q9CSU0	Regulation of nuclear pre-mRNA domain-containing protein 1B	Rprd1b	7201530	7624580	9166010	6285460	7101160	8997290	9123320	6669880	16641000	13196600	10436900	12392900	10346100	23864500	20653400	23636600	20074800	23533600	25173500	25359900	7748110	9884910	12303100	9101750
Q80U72	Protein scribble homolog	Scrib	19664700	19392500	15756400	18573200	16736900	17476800	14679900	11954500	12207700	8073280	15415400	14900800	20536100	16132200	14077400	15121300	12506800	10939800	24529800	25309500	23132100	22139700	21410800	26658700
P70697	Uroporphyrinogen decarboxylase	Urod	34524800	32499900	23304300	34157700	41389500	36145100	11730900	35816900	23138100	19427300	16291100	15080900	26753500	47312500	48236800	46451100	30666700	42244400	28887100	24448600	18275900	23134800	36426900	29777800
Q8R3P6	Integrator complex subunit 14	Ints14	8714770	7371360	5801790	3935760	7970840	7396840	6374620	3665520	15645200	11068800	9146880	9421060	6789690	5290900	4390170	4414300	3397220	2428220	10435900	12544800	13564300	11609300	11426600	12026300
Q7TSG2	RNA polymerase II subunit A C-terminal domain phosphatase	Ctdp1	15588000	13238400	13146000	13550000	12834400	13942400	9097000	9961470	7436630	5487340	7861720	7461810	13369500	11901400	12292000	12399000	10807900	9293630	13421400	13600500	8591850	7248280	6985590	13630500
Q9R1J0	Sterol-4-alpha-carboxylate 3-dehydrogenase, decarboxylating	Nsdhl	28948600	31243900	28629500	29529600	24319300	24935200	33319100	25077000	32299600	31020600	34070600	31965700	30725900	20380400	20054100	18865000	17862100	18105300	15349600	14151700	28781200	26470100	19124400	22561200
Q9DCW4	Electron transfer flavoprotein subunit beta	Etfb	79312500	77489700	92404100	99114600	91831600	84910900	89381800	94574900	51455000	75678800	89083600	81856200	93334800	128721000	89790000	85194000	74454500	86087100	142897000	62953800	74380200	86100700	87353700	89284900
Q8VDM6	Heterogeneous nuclear ribonucleoprotein U-like protein 1	Hnrnpul1	9816560	10800500	11043400	8779500	11030400	9588010	9051640	12096100	8987310	10330700	9565430	9802110	14318700	20138400	28005200	28995200	28617100	25515700	11352800	10719900	11250600	11061000	12772600	9893060
Q9CY64	Biliverdin reductase A	Blvra	26633800	21088500	23029700	26000600	20731600	20065200	22393800	24649400	32461300	19069100	21104900	22022700	29685000	42700300	42349200	44305400	44348300	44316300	40569900	44233600	24133200	24698000	35761600	26803100
P63028	Translationally-controlled tumor protein	Tpt1	363883000	349727000	323520000	350397000	305357000	305482000	334163000	267177000	172893000	154574000	423804000	432858000	387022000	265828000	239288000	231614000	239630000	209807000	345797000	403843000	428659000	355566000	465763000	357319000
Q6ZQK0	Condensin-2 complex subunit D3	Ncapd3	2107360	3785730	3026020	2747440	1683880	2519650	4110710	3397650	12614300	13297200	5660710	5454560	8007730	2663090	4009800	4474310	1711440	2485410	7459100	9418550	7957770	4323320	2519100	3714670
P53810	Phosphatidylinositol transfer protein alpha isoform	Pitpna	55149500	52296400	75013900	76597200	60492300	65960000	61197500	60119200	77889900	54642500	51445300	54629900	64664700	59186400	53971000	59668000	53420800	38346900	46925600	48187900	46697600	60707400	78236500	75077500
P31324	cAMP-dependent protein kinase type II-beta regulatory subunit	Prkar2b	21527100	20921000	22036200	24656600	24995700	25012300	23981600	23582300	22794600	20259700	19911000	20025200	25226400	30514200	32860100	34362100	34743800	35472300	31822900	29953200	26193600	22926300	36553900	32113700
O88456	Calpain small subunit 1	Capns1	17842300	14819400	16215700	14653300	16115900	13375000	17265800	11622000	46599900	46436400	17493000	16842100	27737100	14532200	13408700	15679600	11065600	11462600	21364100	21880500	23935400	19039400	25122100	18295000
Q3TRM4	Patatin-like phospholipase domain-containing protein 6	Pnpla6	6181200	6387040	6104730	7137250	5551560	3860730	6447520	3557500	20505500	20843100	9031620	6397940	5424490	11834100	5606700	4777960	3595820	4010150	23742100	25963900	7843400	5557450	8475800	20004400
Q8C079	Striatin-interacting protein 1	Strip1	6903540	7457730	5993310	4963960	5200810	4962070	5398140	5340690	11909600	11549600	5393250	6563540	5161990	5084330	4615460	4834350	3296670	4472250	5117840	6119730	7384140	7359530	6293540	6215650
P13412	Troponin I, fast skeletal muscle	Tnni2	19601900	10900400	941469	1182200	4486950	3237200	24508900	30340500	5982470	7123930	69774700	62934000	16983900	20554100	13090800	11603500	9686350	8977740	4015100	3752400	13356900	8559290	1160830	2510960
Q80SW1	S-adenosylhomocysteine hydrolase-like protein 1	Ahcyl1	19427700	29743700	18844400	15443800	20411600	25217500	35180400	25296100	19565800	25253300	18419000	16123300	65262100	35233600	36876800	39330000	16396500	14447900	20532900	18735100	12693300	12461000	15154700	14278400
O35226	26S proteasome non-ATPase regulatory subunit 4	Psmd4	69725200	37295400	31650900	36877300	40396800	60787600	39705400	77839800	27526400	27294500	38172700	40057000	53746800	62189200	66443100	67279800	57201600	58454300	36868000	53109400	49357100	39338000	47775800	33892400
P53564	Homeobox protein cut-like 1	Cux1	7577790	9165690	8896210	6424030	9553320	5734960	7483000	10745600	18038500	12382800	7798120	10407000	6483520	8194450	6993530	8369810	5510300	7086160	9887160	7570900	6956910	10479800	5863420	12442800
O35864	COP9 signalosome complex subunit 5	Cops5	33423600	55849300	47232200	56881400	47910900	32602100	90985200	52986100	61710200	87850200	63892000	44559100	46338500	44776900	52849900	46054400	50167400	55909300	77787700	105648000	58101100	65185900	62915600	57237300
Q3TJD7	PDZ and LIM domain protein 7	Pdlim7	24660100	24022900	18450600	17691200	20686400	22451300	9568530	13210400	2059570	3940460	19602000	19913100	18799200	12903600	20760700	12858400	11702300	10206400	16003100	14337100	14574100	14423900	15368700	16835400
Q9WUL7	ADP-ribosylation factor-like protein 3	Arl3	111711000	94566500	92213600	93955200	83586200	97837000	78217400	56678700	41390400	42973700	113178000	111395000	103772000	102225000	94836700	99325100	98607100	102549000	134388000	137165000	118929000	94350600	127765000	136019000
O08583	THO complex subunit 4	Alyref	25007900	28194000	18681600	25297800	20634100	16891300	8282030	17072200	17992600	38981800	38693800	34320500	47986800	67567600	20420100	21068700	57033000	56444500	137388000	155691000	18406200	18990500	17943900	63223800
Q8R0H9	ADP-ribosylation factor-binding protein GGA1	Gga1	11617800	12214000	10643400	12027900	11743800	8833700	17052900	8536560	16136600	15274900	11655200	10894200	15664300	15674400	15635500	16023800	19221500	20465100	13592300	14846900	12275900	12157900	10515000	8089350
Q9WVF7	DNA polymerase epsilon catalytic subunit A	Pole	9079650	6200580	9574500	7990050	9798710	10141300	6028220	8837340	7608470	9699110	8337620	7111630	12968300	8718050	8031700	10615700	6236970	7144580	11667000	11451800	9690780	8710380	7449220	8753380
Q925E7	Serine/threonine-protein phosphatase 2A 55 kDa regulatory subunit B delta isoform	Ppp2r2d	3342100	3308150	2469100	2852620	3023710	2958220	4668670	2845800	3818790	715426	3794690	4788640	3759680	3666590	2746120	2570700	1806860	1653990	4957000	4886550	4536020	3928760	5144090	4045020
Q921M4	Golgin subfamily A member 2	Golga2	9509260	10010900	6781400	8855780	11313200	11199700	5297930	9910100	11710000	14355100	8741220	8902070	7057680	8908700	8694000	11639200	4918580	4912600	4249400	6512160	9394760	8055790	10039900	7797720
Q9EPJ9	ADP-ribosylation factor GTPase-activating protein 1	Arfgap1	16875600	17456100	14291200	14717600	10030400	13820800	11899000	9233490	25746600	22106600	9681670	11872700	18942400	13873500	14725800	14187500	11932500	12693700	12701900	11675300	20147000	18888500	16607000	20782900
Q80VJ3	2'-deoxynucleoside 5'-phosphate N-hydrolase 1	Dnph1	14820400	13461600	13314400	9450980	10738400	10683600	13138400	14301700	25810200	26634600	12275100	12377200	17689200	24101900	9070900	9557340	8879340	7293680	28377100	31541600	27166500	9785960	18035500	23796400
P68510	14-3-3 protein eta	Ywhah	40662600	44358900	16810100	27478400	36793600	32033100	12102700	9192520	38594500	36367300	29429000	27813900	55903500	20366200	25713000	21395000	9635040	15514200	22313600	27768000	38054300	39412400	49824300	38670800
Q9DBY8	Nuclear valosin-containing protein-like	Nvl	13197000	10344300	9320530	10551900	9410190	9791140	8941100	10747400	8239270	9021340	8511880	9189230	10906800	16554200	20593700	22576900	16437400	14904400	9902550	11527300	10111600	11562000	15642500	10888700
Q8BHY2	Nucleolar complex protein 4 homolog	Noc4l	9736420	9987910	11215500	11834500	11448000	11476200	8311600	15787100	16721200	18427100	9609360	10336600	5465040	13467900	14725700	16741900	14690500	13667900	11671300	9354620	10873400	12279800	12796300	15372100
Q9CXK8	60S ribosome subunit biogenesis protein NIP7 homolog	Nip7	38889100	41045800	41433700	38432500	32758100	36136400	28803000	21139700	59835600	57976800	43679800	44340100	41374800	41487500	44528400	41286600	42437100	38917200	47066900	49280300	48917000	47253000	42344500	48469700
Q91WK2	Eukaryotic translation initiation factor 3 subunit H	Eif3h	36033700	35859500	31172000	29644200	26709400	29244700	42359300	27369500	26935100	53784300	38798200	42223400	43094000	21369700	23488600	23498700	17954300	15729700	40362600	45824200	37620900	38810000	42528900	35924300
Q99MS7	EH domain-binding protein 1-like protein 1	Ehbp1l1	15937000	18615200	7885800	6482530	15757000	7502870	5043800	2780250	4248200	6914340	6118160	4825860	5477840	30696200	6361610	29169000	3685570	4742760	21014500	11169500	6829150	19816300	9932770	13534000
Q924M7	Mannose-6-phosphate isomerase	Mpi	19626800	19335400	25646600	19809400	22395900	23734800	22964800	22168300	25446500	25592700	21933400	23069300	20957100	23078800	24224400	26313200	21540000	20862800	22953800	25860200	22392300	19183800	26387700	20801700
Q3THE2	Myosin regulatory light chain 12B	Myl12b	40085000	58250700	71693800	69929300	72202800	57630100	120674000	71295900	79172700	98286300	69292100	43549100	66169700	115094000	104899000	112084000	181454000	171674000	106406000	152967000	57918400	83899800	98268000	43583400
Q99JY4	TraB domain-containing protein	Trabd	11148100	12634700	13724300	14405600	9214060	11169500	12923300	10439300	17793500	13990000	6170930	8287880	16829600	5801480	10294300	8361840	9032760	6722700	33897500	33287400	17084000	13586300	19736300	36583200
Q9D1P4	Cysteine and histidine-rich domain-containing protein 1	Chordc1	39000800	32077400	29733500	23777200	26981600	28194100	17847000	35506500	3981480	4439670	23962500	29092000	31127000	31534800	36340700	39400100	32965700	36135300	36155800	26005700	43465700	52602100	27275300	43703100
Q9DCH4	Eukaryotic translation initiation factor 3 subunit F	Eif3f	121821000	115342000	110384000	138188000	111380000	113350000	110612000	121469000	45309300	56052400	150493000	145539000	119681000	131481000	154421000	160076000	137425000	136875000	118886000	129194000	149809000	125387000	116249000	99358200
P97494	Glutamate--cysteine ligase catalytic subunit	Gclc	25403800	38243700	36092400	36700200	34596700	31144900	29690800	31719600	30092500	20011100	37024100	38484300	29515100	19032000	19727900	21250700	30421600	28923600	17635700	19847500	39977900	32002600	22400800	18910000
Q920Q4	Vacuolar protein sorting-associated protein 16 homolog	Vps16	13071600	7788260	9583640	6387190	7265250	10708800	7797300	21404300	7801780	7578750	6336750	7470450	6545080	10589900	9941160	12436100	10460800	9856460	7523170	6457630	5587920	6467500	6321680	8822080
O70503	Very-long-chain 3-oxoacyl-CoA reductase	Hsd17b12	105237000	106282000	86951100	88298100	80683200	76728400	93141600	62527800	81080900	65899500	91726300	94213200	108650000	62707900	57886700	52848700	43475900	44188100	84123500	67685600	101770000	90736600	81415400	89018000
Q7TQH0	Ataxin-2-like protein	Atxn2l	18943900	18570700	18325900	17921900	20373900	20947200	11043700	11463500	14593500	13273900	12908100	15039500	22799900	18866900	19629400	16325000	20906400	18340800	5203020	8019930	9629620	7071360	10447000	8381870
O08599	Syntaxin-binding protein 1	Stxbp1	16536800	15631700	11466400	7688120	12873900	13870600	9142830	13686200	12739400	12554700	14414100	11639700	18539600	10568600	12339200	12389200	12595000	10823400	8123610	11693900	15067300	9948220	7701650	8172590
P97447	Four and a half LIM domains protein 1	Fhl1	5217140	4881440	539923	708992	3086270	2704480	18979500	19069100	1154660	1049770	22409900	21720200	10697900	10059700	5013060	2326740			1698120	1974990	5836970	4181190	319332	225367
P31938	Dual specificity mitogen-activated protein kinase kinase 1	Map2k1	14742500	15691800	16237300	13293100	15625000	15294600	22083300	22253700	42014500	47489300	20390100	24564400	23457100	14687200	20389700	18115500	16515800	16659200	17347000	24337900	20120000	18428000	24838600	18360800
P32233	Developmentally-regulated GTP-binding protein 1	Drg1	51676200	58588500	56768400	50991300	51936300	56938600	20536100	40838800	22138400	18842700	29159500	40766600	56381700	53633800	56159800	55926700	47067600	49243000	74029000	59873400	47757700	62037000	66463800	67473100
Q63850	Nuclear pore glycoprotein p62	Nup62	25316300	21828200	23977100	22002700	21241100	24234900	32840000	26159100	20344300	32946100	36613300	36040700	28738500	22528900	18117900	16187600	17107500	18317700	43278500	48080400	32512900	32056300	39342800	34839200
P70195	Proteasome subunit beta type-7	Psmb7	53477900	57720100	38287000	33705100	41919600	44388100	16589900	21124200	36820600	46663800	49550400	46954800	53657200	38869600	37427800	39794100	27520000	29706200	44833300	43309700	55190600	48804500	52327400	53018900
Q8CDM1	ATPase family AAA domain-containing protein 2	Atad2	9083950	6739260	6870230	7558590	8354090	8442540	5869230	6681640	14611900	10008300	7617850	9388420	12249900	15523600	11796400	11802200	7500340	5686260	19691900	18739700	10790600	11905100	6321880	11328700
Q8BVF2	Phosducin-like protein 3	Pdcl3	35336200	22195500	26871600	24306900	16411000	26159000	19388900	56423600	15138800	14726600	26573300	34823400	17391400	31752000	39912500	39428200	42062100	32402200	25039500	32231800	25219700	32052500	35434700	32758700
Q99KY4	Cyclin-G-associated kinase	Gak	21733200	23743900	18653800	23058500	18128700	17381500	21444400	19819000	4119220	6000660	21858800	24088000	30128100	26386100	25670100	23966700	21103600	19415600	28355400	25748700	29308200	27000300	27918100	32104900
P70193	Leucine-rich repeats and immunoglobulin-like domains protein 1	Lrig1	21494900	20002500	17196400	18143500	18052300	18610700	17356000	13838600	20978500	13681300	21843000	20244600	21133200	12479000	14475600	14567300	13432500	12816100	24568900	25993400	23613600	19477900	24092000	18476700
Q3TEA8	Heterochromatin protein 1-binding protein 3	Hp1bp3	26263700	20193300	20690100	19888100	28842100	38395900	19482800	28096500	14194600	14581000	26441800	22098600	41236500	58400500	60463300	53898100	44468600	45572800	57538700	75063600	26326700	24528800	27049500	23479600
P47740	Aldehyde dehydrogenase family 3 member A2	Aldh3a2	34972100	35539200	27992700	31961100	26095900	25750700	31132300	29359600	29585800	33925400	42430900	44422500	44198600	27347700	25019500	24252300	23501700	23092500	30026100	34751100	39317900	31211800	34165300	30849400
P62983	Ubiquitin-40S ribosomal protein S27a	Rps27a	455033000	485048000	472434000	486660000	468808000	456168000	431088000	348165000	690928000	675602000	517401000	521710000	581166000	418625000	405889000	410930000	348182000	360002000	209234000	296368000	711016000	635366000	114049000	437052000
O89079	Coatomer subunit epsilon	Cope	57716400	60938200	43642100	42757600	33132700	32364700	57608200	36764300	88628100	84638600	77048400	81118100	45298300	25383000	31871600	25756100	28192200	30188900	31133700	22484300	63440500	50711100	17133200	36404800
P00405	Cytochrome c oxidase subunit 2	Mtco2	141900000	177398000	112934000	176541000	148990000	92693600	29667800	16613600	129872000	181658000	35345400	118999000	132364000	213506000	80622900	75810000	128387000	87236900	389579000	465995000	173303000	172575000	262486000	86121000
Q0VGY8	Protein TANC1	Tanc1	7246370	6297230	7779420	7491360	6662700	7412490	9397930	7270170	10060000	12741400	8777630	9368500	9391150	12700400	10012200	9796390	10209600	9088210	14504800	15633000	9751040	8116600	9794120	7787470
Q9JI10	Serine/threonine-protein kinase 3	Stk3	43437100	40944700	43835600	72156400	47248200	51013300	33310200	39592000	17513300	12553900	31022300	44627300	40673300	46816400	43535000	44562800	36042100	35841300	62156600	57509300	51625100	47440400	75641500	58731300
Q9DBG7	Signal recognition particle receptor subunit alpha	Srpra	11546700	11155300	9195190	10170400	10531000	9520270	13307600	11987200	9068280	14005500	20740000	22402600	15184400	15766700	16671900	18207600	16454200	14504600	24597300	23645300	19179500	20402200	22353300	17055500
[truncated: 5,260 more rows]
