# Supplementary material for: High-dose ascorbic acid synergizes with anti-PD1 therapy in non-small cell lung cancer in vitro and in vivo models
Source: Front Immunol. 2025 Jan 17;15:1512605. doi: 10.3389/fimmu.2024.1512605 (PMC11783322; doi:10.3389/fimmu.2024.1512605)
Supplement: Supplementary file 4 [file Table3.xlsx]

## Sheet: up_124 proteins
Supplementary table 3. List of 124 proteins whose immune system-related protein expression was increased by combination between anti-PD-1 and high-dose AA compared with control.
Accession No.	Gene name	Description	ANOVA q-value
P14211	Calr	Calreticulin	7.03812e-05
P24527	Lta4h	Leukotriene A-4 hydrolase	0.00661718
P23249	Mov10	Putative helicase MOV-10	0.0357634
P14733	Lmnb1	Lamin-B1	0.000408163
Q9ET01	Pygl	Glycogen phosphorylase, liver form	0.00661233
P11247	Mpo	Myeloperoxidase	0.0250126
Q9JLV6	Pnkp	Bifunctional polynucleotide phosphatase/kinase	0.00201486
P09528	Fth1	Ferritin heavy chain	8e-05
Q8CIH5	Plcg2	1-phosphatidylinositol 4,5-bisphosphate phosphodiesterase gamma-2	0
Q8C3J5	Dock2	Dedicator of cytokinesis protein 2	0.00941569
Q8R323	Rfc3	Replication factor C subunit 3	0.00586383
Q8BG07	Pld4	5'-3' exonuclease PLD4	0.00421635
P70699	Gaa	Lysosomal alpha-glucosidase	0.00136733
Q9D154	Serpinb1a	Leukocyte elastase inhibitor A	0.0115374
B2RY04	Dock5	Dedicator of cytokinesis protein 5	0.000532189
P29351	Ptpn6	Tyrosine-protein phosphatase non-receptor type 6	0
O08582	Gtpbp1	GTP-binding protein 1	0.00604847
P70318	Tial1	Nucleolysin TIAR	0.00216268
Q62203	Sf3a2	Splicing factor 3A subunit 2	7.66284e-05
P97298	Serpinf1	Pigment epithelium-derived factor	0
P14901	Hmox1	Heme oxygenase 1	0.000441791
P31938	Map2k1	Dual specificity mitogen-activated protein kinase kinase 1	0.00106243
Q63850	Nup62	Nuclear pore glycoprotein p62	7.04225e-05
Q9JHP7	Poglut2	Protein O-glucosyltransferase 2	0.000646831
Q9JI75	Nqo2	Ribosyldihydronicotinamide dehydrogenase [quinone]	0.035281
Q8C156	Ncaph	Condensin complex subunit 2	0.00998147
P48025	Syk	Tyrosine-protein kinase SYK	0.00112513
Q9QUI0	Rhoa	Transforming protein RhoA	0.000518732
Q9QUM0	Itga2b	Integrin alpha-IIb	0.0104522
O89053	Coro1a	Coronin-1A	0.00109509
Q99M51	Nck1	Cytoplasmic protein NCK1	0.0107039
P97377	Cdk2	Cyclin-dependent kinase 2	0.0338841
Q9JL26	Fmnl1	Formin-like protein 1	0.00231756
P08228	Sod1	Superoxide dismutase [Cu-Zn]	0.000659847
A2A8Z1	Osbpl9	Oxysterol-binding protein-related protein 9	0.00136235
Q8BZQ7	Anapc2	Anaphase-promoting complex subunit 2	0.000102302
Q9EPB4	Pycard	Apoptosis-associated speck-like protein containing a CARD	6.4e-05
O70145	Ncf2	Neutrophil cytosol factor 2	0.0266539
P26450	Pik3r1	Phosphatidylinositol 3-kinase regulatory subunit alpha	0.00025462
P70297	Stam	Signal transducing adapter molecule 1	0.00270765
B9EJ86	Osbpl8	Oxysterol-binding protein-related protein 8	0.00309066
Q3UND0	Skap2	Src kinase-associated phosphoprotein 2	0.0478729
Q9QYG0	Ndrg2	Protein NDRG2	0
Q9R0Q6	Arpc1a	Actin-related protein 2/3 complex subunit 1A	7.8125e-05
O88593	Pglyrp1	Peptidoglycan recognition protein 1	0.000373957
P36552	Cpox	Oxygen-dependent coproporphyrinogen-III oxidase, mitochondrial	0.0133612
P35293	Rab18	Ras-related protein Rab-18	0.000155718
E9PZM4	Chd2	Chromodomain-helicase-DNA-binding protein 2	0.0314133
Q570Y9	Deptor	DEP domain-containing mTOR-interacting protein	0.00489064
Q9QUR7	Pin1	Peptidyl-prolyl cis-trans isomerase NIMA-interacting 1	0.0275795
Q91ZW2	Pofut1	GDP-fucose protein O-fucosyltransferase 1	0.000652118
Q9D1C1	Ube2c	Ubiquitin-conjugating enzyme E2 C	0.000539326
Q6PAJ1	Bcr	Breakpoint cluster region protein	0.00124303
Q99KK9	Hars2	Histidine--tRNA ligase, mitochondrial	0.00648205
P68404	Prkcb	Protein kinase C beta type	0
P49290	Epx	Eosinophilroxidase	0.00137582
Q6PF93	Pik3c3	Phosphatidylinositol 3-kinase catalytic subunit type 3	0.0429013
O70439	Stx7	Syntaxin-7	0.000925508
Q9CRA5	Golph3	Golgi phosphoprotein 3	0.00141912
Q9D753	Exosc8	Exosome complex component RRP43	7.6087e-05
D3Z6Q9	Bin2	Bridging integrator 2	0.00539672
Q61458	Ccnh	Cyclin-H	0.000685139
Q62432	Smad2	Mothers against decapentaplegic homolog 2	0.0249063
Q91V81	Rbm42	RNA-binding protein 42	0.00364099
Q91W86	Vps11	Vacuolar protein sorting-associated protein 11 homolog	0.0032171
Q8CBA2	Slfn5	Schlafen family member 5	0.000253061
P49446	Ptpre	Receptor-type tyrosine-protein phosphatase epsilon	0.00250817
Q9ESP1	Sdf2l1	Stromal cell-derived factor 2-like protein 1	0.0331308
Q8K2C7	Os9	Protein-9	0.0321627
Q8K337	Inpp5b	Type II inositol 1,4,5-trisphosphate 5-phosphatase	0.0101632
Q8R105	Vps37c	Vacuolar protein sorting-associated protein 37C	0.0421188
Q8CF89	Tab1	TGF-beta-activated kinase 1 and MAP3K7-binding protein 1	0.012567
Q9ER39	Tor1a	Torsin-1A	0.00227252
Q3U2S8	Hvcn1	Voltage-gated hydrogen channel 1	0
Q8K1T1	Lrrc25	Leucine-rich repeat-containing protein 25	0.000185615
P39654	Alox15	Polyunsaturated fatty acid lipoxygenase ALOX15	0.00354698
P50637	Tspo	Translocator protein	0
Q9Z2G0	Fem1b	Protein fem-1 homolog B	5.85366e-05
Q9WTR1	Trpv2	Transient receptor potential cation channel subfamily V member 2	0.000239316
P39098	Man1a2	Mannosyl-oligosaccharide 1,2-alpha-mannosidase IB	0.00131919
Q8R5J9	Arl6ip5	PRA1 family protein 3	0.0148165
P49282	Slc11a2	Natural resistance-associated macrophage protein 2	0.000351119
Q8K2Y9	Ccm2	Cerebral cavernous malformations protein 2 homolog	0.0120329
Q80UP3	Dgkz	Diacylglycerol kinase zeta	8.60215e-05
Q6ZQF0	Topbp1	DNA topoisomerase 2-binding protein 1	0.00159015
P41230	Kdm5c	Lysine-specific demethylase 5C	6.21762e-05
P12023	App	Amyloid-beta precursor protein	6.3745e-05
O35492	Clk3	Dual specificity protein kinase CLK3	0
Q9DB28	Pop5	Ribonuclease P/MRP protein subunit POP5	4.90798e-05
Q8BGS7	Cept1	Choline/ethanolaminephosphotransferase 1	0.000405145
Q9CZE3	Rab32	Ras-related protein Rab-32	0.0421182
P58681	Tlr7	Toll-like receptor 7	0.00302253
P26151	Fcgr1	High affinity immunoglobulin gamma Fc receptor I	0
Q64282	Ifit1	Interferon-induced protein with tetratricopeptide repeats 1	0.00104348
Q09143	Slc7a1	High affinity cationic amino acid transporter 1	0.00298066
P08508	Fcgr3	Low affinity immunoglobulin gamma Fc region receptor III	0.0172926
Q8CJG1	Ago1	Protein argonaute-1	0.000406349
Q640N3	Arhgap30	Rho GTPase-activating protein 30	0.00989399
Q99K43	Prc1	Protein regulator of cytokinesis 1	0.00255848
Q9JLJ5	Elovl1	Elongation of very long chain fatty acids protein 1	0.00961006
Q9D8Y7	Tnfaip8l2	Tumor necrosis factor alpha-induced protein 8-like protein 2	0.0338176
Q99KX1	Mlf2	Myeloid leukemia factor 2	0.000965363
P63254	Crip1	Cysteine-rich protein 1	0.0022044
Q8VDS8	Stx18	Syntaxin-18	0.018474
Q9D8V7	Sec11c	Signalptidase complex catalytic subunit SEC11C	0.00131256
A2AL36	Cntrl	Centriolin	6.71141e-05
P05533	Ly6a	Lymphocyte antigen 6A-2/6E-1	0.0177691
Q05921	Rnasel	2-5A-dependent ribonuclease	0.00032491
Q9DBU3	Riok3	Serine/threonine-protein kinase RIO3	0.000809302
P49769	Psen1	Presenilin-1	0.00239398
P53762	Arnt	Aryl hydrocarbon receptor nuclear translocator	0.00043769
Q9D0M2	Cdca7	Cell division cycle-associated protein 7	0.00302459
P97358	Taf1b	TATA box-binding protein-associated factor RNA polymerase I subunit B	0.0109291
Q61097	Ksr1	Kinase suppressor of Ras 1	0.00375016
P61255	Rpl26	60S ribosomal protein L26	6.45161e-05
Q8K194	Snrnp27	U4/U6.U5 small nuclear ribonucleoprotein 27 kDa protein	0.00158238
P01887	B2m	Beta-2-microglobulin	0
Q9CQ49	Ncbp2	Nuclear cap-binding protein subunit 2	0.000187919
Q9JM51	Ptges	Prostaglandin E synthase	7.16846e-05
O35491	Clk2	Dual specificity protein kinase CLK2	0.000338739
Q793I8	Tifa	TRAF-interacting protein with FHA domain-containing protein A	0.00228308
P34960	Mmp12	Macrophage metalloelastase	0.00124124
Q08297	Rad51	DNA repair protein RAD51 homolog 1	0.000739857
Q6ZWZ2	Ube2r2	Ubiquitin-conjugating enzyme E2 R2	0
